# Supplementary material for: Scoring Species for Synthetic Community Design: Network Analyses of Functional Core Microbiomes
Source: Front Microbiol. 2020 Jun 25;11:1361. doi: 10.3389/fmicb.2020.01361 (PMC7333532; doi:10.3389/fmicb.2020.01361)
Supplement: Supplementary file 1 [file Data_Sheet_1.ZIP]

Archive with 18 entries (15 files):
- Supplementary.Data.S1/
- Supplementary.Data.S1/taxa_appl1.txt
- __MACOSX/
- __MACOSX/Supplementary.Data.S1/
- __MACOSX/Supplementary.Data.S1/._taxa_appl1.txt
- Supplementary.Data.S1/.DS_Store
- __MACOSX/Supplementary.Data.S1/._.DS_Store
- Supplementary.Data.S1/sequences_appl1.txt
- __MACOSX/Supplementary.Data.S1/._sequences_appl1.txt
- Supplementary.Data.S1/network_appl1.txt
- __MACOSX/Supplementary.Data.S1/._network_appl1.txt
- Supplementary.Data.S1/functions.R
- __MACOSX/Supplementary.Data.S1/._functions.R
- Supplementary.Data.S1/.Rapp.history
- __MACOSX/Supplementary.Data.S1/._.Rapp.history
- Supplementary.Data.S1/script_appl1.R
- __MACOSX/Supplementary.Data.S1/._script_appl1.R
- __MACOSX/._Supplementary.Data.S1
