# Supplementary material for: Scoring Species for Synthetic Community Design: Network Analyses of Functional Core Microbiomes
Source: Front Microbiol. 2020 Jun 25;11:1361. doi: 10.3389/fmicb.2020.01361 (PMC7333532; doi:10.3389/fmicb.2020.01361)
Supplement: Supplementary file 1 [file Data_Sheet_1.ZIP › Supplementary.Data.S1/taxa_appl1.txt]

query	superkingdom	kingdom	phylum	class	order	family	genus	species	Yellow	Green	NoLeaf	Shape	Color	Nitrogen.Fixation	Nematophagous	Plant.Pathogen	Fungal.Parasite	Arbuscular.Mycorrhizal	Endophyte	Saprotroph
X1104.4924.18901__S_087	Archaea	unidentified	Thaumarchaeota	unidentified	unidentified	unidentified	Candidatus_Nitrosotalea	unidentified	1.557398848	-0.226624615	-1.337521826	circle	black	0	0	0	0	0	0	0
X1101.8946.5922__S_052	Archaea	unidentified	Thaumarchaeota	unidentified	unidentified	unidentified	unidentified	unidentified	1.890641578	-1.243458179	-0.317804406	circle	black	0	0	0	0	0	0	0
X2102.14840.15628__S_031	Archaea	unidentified	Thaumarchaeota	unidentified	unidentified	unidentified	unidentified	unidentified	1.52667922	-1.171896869	-0.032377002	circle	black	0	0	0	0	0	0	0
X1101.9485.12425__S_006	Archaea	unidentified	unidentified	unidentified	unidentified	unidentified	unidentified	unidentified	0.549184502	-0.039106586	-0.52465641	circle	black	0	0	0	0	0	0	0
X1102.8973.16308__S_096	Archaea	unidentified	unidentified	unidentified	unidentified	unidentified	unidentified	unidentified	-2.113509724	1.558058755	0.132997483	circle	black	0	0	0	0	0	0	0
X2103.16582.20845__S_096	Archaea	unidentified	unidentified	unidentified	unidentified	unidentified	unidentified	unidentified	-2.324177866	3.093125997	-1.710946809	circle	black	0	0	0	0	0	0	0
X1102.22118.13986__S_085	Bacteria	unidentified	Acidobacteria	Acidobacteriia	Acidobacteriales	Acidobacteriaceae	Acidobacterium	uncultured_Acidobacterium_sp.	2.048819871	-2.056180808	0.615965513	circle	magenta	0	0	0	0	0	0	0
X1101.17520.21923__S_090	Bacteria	unidentified	Acidobacteria	Acidobacteriia	Acidobacteriales	Acidobacteriaceae	Candidatus_Koribacter	uncultured_Candidatus_Koribacter_sp.	0.139859519	-0.179134179	0.093617491	circle	magenta	0	0	0	0	0	0	0
X1101.24221.18760__R_024	Bacteria	unidentified	Acidobacteria	Acidobacteriia	Acidobacteriales	Acidobacteriaceae	Candidatus_Koribacter	uncultured_Candidatus_Koribacter_sp.	0.70774855	-0.189868954	-0.494923298	circle	magenta	0	0	0	0	0	0	0
X1102.13944.24779__S_054	Bacteria	unidentified	Acidobacteria	Acidobacteriia	Acidobacteriales	Acidobacteriaceae	Candidatus_Koribacter	uncultured_Candidatus_Koribacter_sp.	-0.189105637	0.693705995	-0.733954676	circle	magenta	0	0	0	0	0	0	0
X1102.17748.27390__S_012	Bacteria	unidentified	Acidobacteria	Acidobacteriia	Acidobacteriales	Acidobacteriaceae	Candidatus_Koribacter	uncultured_Candidatus_Koribacter_sp.	-0.429275454	-0.957828639	1.741874071	circle	magenta	0	0	0	0	0	0	0
X1102.24284.19941__S_007	Bacteria	unidentified	Acidobacteria	Acidobacteriia	Acidobacteriales	Acidobacteriaceae	Candidatus_Koribacter	uncultured_Candidatus_Koribacter_sp.	2.114175021	-3.391416229	2.327832133	circle	magenta	0	0	0	0	0	0	0
X1102.8636.9567__S_072	Bacteria	unidentified	Acidobacteria	Acidobacteriia	Acidobacteriales	Acidobacteriaceae	Candidatus_Koribacter	uncultured_Candidatus_Koribacter_sp.	-0.077676116	-0.887706333	1.279470652	circle	magenta	0	0	0	0	0	0	0
X1103.16551.9794__S_024	Bacteria	unidentified	Acidobacteria	Acidobacteriia	Acidobacteriales	Acidobacteriaceae	Candidatus_Koribacter	uncultured_Candidatus_Koribacter_sp.	-0.620865414	0.857027604	-0.499536294	circle	magenta	0	0	0	0	0	0	0
X1101.25616.17486__S_085	Bacteria	unidentified	Acidobacteria	Acidobacteriia	Acidobacteriales	Acidobacteriaceae	unidentified	unidentified	0.610564773	-0.126629319	-0.473218283	circle	magenta	0	0	0	0	0	0	0
X1101.4519.15712__R_080	Bacteria	unidentified	Acidobacteria	Acidobacteriia	Acidobacteriales	Acidobacteriaceae	unidentified	unidentified	0.577341135	-0.917913729	0.631624213	circle	magenta	0	0	0	0	0	0	0
X1102.15683.20970__R_049	Bacteria	unidentified	Acidobacteria	Acidobacteriia	Acidobacteriales	Acidobacteriaceae	unidentified	unidentified	0.061474381	-0.752585827	0.946162857	circle	magenta	0	0	0	0	0	0	0
X1102.10959.22758__S_092	Bacteria	unidentified	Acidobacteria	Holophagae	Holophagales	Holophagaceae	Holophaga	uncultured_Holophaga_sp.	0.877644915	0.090553048	-1.047486855	circle	grey70	0	0	0	0	0	0	0
X1102.21314.4672__R_063	Bacteria	unidentified	Acidobacteria	Solibacteres	Solibacterales	Solibacteraceae	Candidatus_Solibacter	uncultured_Solibacter_sp.	-0.15669206	-1.848423664	2.656087792	circle	grey70	0	0	0	0	0	0	0
X1101.26583.10247__S_024	Bacteria	unidentified	Acidobacteria	Solibacteres	Solibacterales	Solibacteraceae	Candidatus_Solibacter	unidentified	-0.451929224	0.37809595	-0.032189954	circle	grey70	0	0	0	0	0	0	0
X1101.22123.7993__S_052	Bacteria	unidentified	Acidobacteria	unidentified	unidentified	unidentified	unidentified	unidentified	0.999130869	-0.822995021	0.054703101	circle	grey70	0	0	0	0	0	0	0
X1101.23709.10652__S_005	Bacteria	unidentified	Acidobacteria	unidentified	unidentified	unidentified	unidentified	unidentified	-1.734360878	1.97575013	-0.838828488	circle	grey70	0	0	0	0	0	0	0
X1101.23826.6000__S_088	Bacteria	unidentified	Acidobacteria	unidentified	unidentified	unidentified	unidentified	unidentified	-0.29577295	-0.318345533	0.741541864	circle	grey70	0	0	0	0	0	0	0
X1101.10202.7572__S_103	Bacteria	unidentified	Actinobacteria	Acidimicrobiia	Acidimicrobiales	Acidimicrobiaceae	Aciditerrimonas	uncultured_Aciditerrimonas_sp.	0.193825624	0.339658526	-0.661374861	circle	grey70	0	0	0	0	0	0	0
X1102.25099.13899__S_044	Bacteria	unidentified	Actinobacteria	Acidimicrobiia	Acidimicrobiales	Acidimicrobiaceae	Aciditerrimonas	uncultured_Aciditerrimonas_sp.	-0.019833052	-0.696512025	0.956629986	circle	grey70	0	0	0	0	0	0	0
X1101.11261.6538__R_080	Bacteria	unidentified	Actinobacteria	Actinobacteria	Catenulisporales	Actinospicaceae	unidentified	unidentified	1.214741104	0.075555122	-1.385396046	circle	lightyellow	0	0	0	0	0	0	0
X1101.8273.21043__R_002	Bacteria	unidentified	Actinobacteria	Actinobacteria	Geodermatophilales	Geodermatophilaceae	unidentified	unidentified	-0.341266693	0.798761319	-0.715071619	circle	lightyellow	0	0	0	0	0	0	0
X1102.14593.12156__S_096	Bacteria	unidentified	Actinobacteria	Actinobacteria	Geodermatophilales	Geodermatophilaceae	unidentified	unidentified	-1.905773815	1.386921999	0.145120586	circle	lightyellow	0	0	0	0	0	0	0
X1103.2647.15319__S_061	Bacteria	unidentified	Actinobacteria	Actinobacteria	Propionibacteriales	Nocardioidaceae	Nocardioides	unidentified	-0.98716935	0.769787118	0.005700661	circle	lightyellow	0	0	0	0	0	0	0
X2102.27378.12243__R_025	Bacteria	unidentified	Actinobacteria	Actinobacteria	Pseudonocardiales	Pseudonocardiaceae	Pseudonocardia	uncultured_Pseudonocardia_sp.	-0.669383646	1.518456959	-1.337479776	circle	lightyellow	0	0	0	0	0	0	0
X1101.11890.14946__S_007	Bacteria	unidentified	Actinobacteria	Actinobacteria	Pseudonocardiales	Pseudonocardiaceae	unidentified	unidentified	0.524244182	0.897437295	-1.764775707	circle	lightyellow	0	0	0	0	0	0	0
X1101.13342.8497__R_080	Bacteria	unidentified	Actinobacteria	Actinobacteria	Streptomycetales	Streptomycetaceae	Streptomyces	unidentified	-1.422904492	1.26112283	-0.189995234	circle	lightyellow	0	0	0	0	0	0	0
X1102.3356.14840__R_096	Bacteria	unidentified	Actinobacteria	Actinobacteria	Streptomycetales	Streptomycetaceae	Streptomyces	unidentified	0.756876439	0.821626613	-1.911087431	circle	lightyellow	0	0	0	0	0	0	0
X1101.17351.20532__S_086	Bacteria	unidentified	Actinobacteria	Actinobacteria	Streptosporangiales	Thermomonosporaceae	Actinoallomurus	uncultured_Actinoallomurus_sp.	-1.570593121	1.985603306	-1.012746026	circle	lightyellow	0	0	0	0	0	0	0
X1101.14610.24062__R_106	Bacteria	unidentified	Actinobacteria	Actinobacteria	Streptosporangiales	Thermomonosporaceae	unidentified	unidentified	-1.647267502	2.038767816	-1.006598836	circle	lightyellow	0	0	0	0	0	0	0
X1101.12058.23523__S_109	Bacteria	unidentified	Actinobacteria	Actinobacteria	unidentified	unidentified	unidentified	unidentified	-1.091994058	0.855703508	-0.003126119	circle	lightyellow	0	0	0	0	0	0	0
X1101.12217.9422__S_038	Bacteria	unidentified	Actinobacteria	Actinobacteria	unidentified	unidentified	unidentified	unidentified	-0.417192426	-1.149310991	1.984170952	circle	lightyellow	0	0	0	0	0	0	0
X1101.13687.7061__R_024	Bacteria	unidentified	Actinobacteria	Actinobacteria	unidentified	unidentified	unidentified	unidentified	-1.056422278	2.054424727	-1.646041358	circle	lightyellow	0	0	0	0	0	0	0
X1101.26218.6941__S_062	Bacteria	unidentified	Actinobacteria	Actinobacteria	unidentified	unidentified	unidentified	unidentified	-0.946379045	1.876876233	-1.527685287	circle	lightyellow	0	0	0	0	0	0	0
X1101.13522.21494__R_064	Bacteria	unidentified	Actinobacteria	Thermoleophilia	Solirubrobacterales	Solirubrobacteraceae	Solirubrobacter	uncultured_Solirubrobacter_sp.	-0.98433425	-0.594448015	1.836994951	circle	grey70	0	0	0	0	0	0	0
X1101.15760.12674__S_092	Bacteria	unidentified	Actinobacteria	Thermoleophilia	Solirubrobacterales	Solirubrobacteraceae	Solirubrobacter	uncultured_Solirubrobacter_sp.	-0.920027805	1.780437945	-1.433144442	circle	grey70	0	0	0	0	0	0	0
X1101.14235.9128__S_109	Bacteria	unidentified	Actinobacteria	Thermoleophilia	Solirubrobacterales	unidentified	unidentified	unidentified	-1.070694014	1.143519398	-0.410592592	circle	grey70	0	0	0	0	0	0	0
X1101.14766.2014__S_069	Bacteria	unidentified	Actinobacteria	Thermoleophilia	Solirubrobacterales	unidentified	unidentified	unidentified	-2.003616652	2.449157608	-1.17430007	circle	grey70	0	0	0	0	0	0	0
X1101.23134.18351__S_085	Bacteria	unidentified	Actinobacteria	Thermoleophilia	Solirubrobacterales	unidentified	unidentified	unidentified	0.20010611	0.79929868	-1.290433203	circle	grey70	0	0	0	0	0	0	0
X1101.5040.10520__S_055	Bacteria	unidentified	Actinobacteria	Thermoleophilia	Solirubrobacterales	unidentified	unidentified	unidentified	-0.559723019	1.6118222	-1.579404788	circle	grey70	0	0	0	0	0	0	0
X1101.9347.17850__S_085	Bacteria	unidentified	Actinobacteria	Thermoleophilia	Solirubrobacterales	unidentified	unidentified	unidentified	-0.798823195	2.047870193	-1.912606673	circle	grey70	0	0	0	0	0	0	0
X1101.13362.20123__R_019	Bacteria	unidentified	Actinobacteria	unidentified	unidentified	unidentified	unidentified	unidentified	-2.822078188	3.032432116	-1.10676158	circle	grey70	0	0	0	0	0	0	0
X1101.15126.17485__S_096	Bacteria	unidentified	Actinobacteria	unidentified	unidentified	unidentified	unidentified	unidentified	-2.043478022	2.414390063	-1.101345045	circle	grey70	0	0	0	0	0	0	0
X1101.17470.18566__S_062	Bacteria	unidentified	Actinobacteria	unidentified	unidentified	unidentified	unidentified	unidentified	-2.170730946	2.657425856	-1.292734572	circle	grey70	0	0	0	0	0	0	0
X1101.18897.4190__S_040	Bacteria	unidentified	Actinobacteria	unidentified	unidentified	unidentified	unidentified	unidentified	0.204152364	-0.369013882	0.281740641	circle	grey70	0	0	0	0	0	0	0
X1101.9162.7514__S_040	Bacteria	unidentified	Actinobacteria	unidentified	unidentified	unidentified	unidentified	unidentified	-0.219676444	0.984022046	-1.094837894	circle	grey70	0	0	0	0	0	0	0
X1103.19429.11061__S_095	Bacteria	unidentified	Actinobacteria	unidentified	unidentified	unidentified	unidentified	unidentified	0.12504258	-0.37869966	0.377681073	circle	grey70	0	0	0	0	0	0	0
X2101.13275.13335__S_108	Bacteria	unidentified	Actinobacteria	unidentified	unidentified	unidentified	unidentified	unidentified	0.424576232	-0.086142192	-0.332827606	circle	grey70	0	0	0	0	0	0	0
X2104.25099.6606__S_038	Bacteria	unidentified	Actinobacteria	unidentified	unidentified	unidentified	unidentified	unidentified	-2.554246449	2.791859257	-1.059073976	circle	grey70	0	0	0	0	0	0	0
X1101.14614.3153__S_068	Bacteria	unidentified	Bacteroidetes	Chitinophagia	Chitinophagales	Chitinophagaceae	Flavisolibacter	uncultured_Flavisolibacter_sp.	-0.983140587	-0.772213522	2.071595163	circle	grey70	0	0	0	0	0	0	0
X1104.10695.28130__S_035	Bacteria	unidentified	Bacteroidetes	Chitinophagia	Chitinophagales	Chitinophagaceae	unidentified	unidentified	0.718711332	0.377974862	-1.26882839	circle	grey70	0	0	0	0	0	0	0
X2102.22791.10028__R_038	Bacteria	unidentified	Bacteroidetes	Chitinophagia	Chitinophagales	Chitinophagaceae	unidentified	unidentified	0.95995194	-2.567924758	2.439845749	circle	grey70	0	0	0	0	0	0	0
X1101.26974.19104__R_096	Bacteria	unidentified	Bacteroidetes	unidentified	unidentified	unidentified	unidentified	unidentified	0.491537227	-1.204498922	1.099854937	circle	grey70	0	0	0	0	0	0	0
X1102.16451.16086__S_043	Bacteria	unidentified	Bacteroidetes	unidentified	unidentified	unidentified	unidentified	unidentified	2.382510392	-0.525926357	-1.818224551	circle	grey70	0	0	0	0	0	0	0
X1101.19542.20538__S_028	Bacteria	unidentified	Chloroflexi	Ktedonobacteria	Ktedonobacterales	Ktedonobacteraceae	Ktedonobacter	uncultured_Ktedonobacter_sp.	-0.715308449	0.791697928	-0.309740748	circle	darkorange	0	0	0	0	0	0	0
X1101.15409.9842__S_096	Bacteria	unidentified	Chloroflexi	Thermomicrobia	Sphaerobacterales	Sphaerobacteraceae	Sphaerobacter	uncultured_Sphaerobacter_sp.	-1.955587025	2.064955127	-0.714650531	circle	grey70	0	0	0	0	0	0	0
X2102.15237.21104__S_062	Bacteria	unidentified	Chloroflexi	Thermomicrobia	Sphaerobacterales	Sphaerobacteraceae	Sphaerobacter	uncultured_Sphaerobacter_sp.	-2.475515369	3.705736749	-2.390990679	circle	grey70	0	0	0	0	0	0	0
X2103.25302.15647__S_109	Bacteria	unidentified	Chloroflexi	Thermomicrobia	Sphaerobacterales	Sphaerobacteraceae	Sphaerobacter	uncultured_Sphaerobacter_sp.	-1.676351435	2.010468783	-0.939306734	circle	grey70	0	0	0	0	0	0	0
X1101.8921.10364__S_092	Bacteria	unidentified	Chloroflexi	Thermomicrobia	unidentified	unidentified	unidentified	unidentified	-2.0683891	3.055119016	-1.930366195	circle	grey70	0	0	0	0	0	0	0
X1101.25714.22565__R_049	Bacteria	unidentified	Firmicutes	Bacilli	Bacillales	Alicyclobacillaceae	unidentified	unidentified	0.764685518	-1.09010274	0.661466331	circle	grey70	0	0	0	0	0	0	0
X1104.6071.14160__R_027	Bacteria	unidentified	Firmicutes	Bacilli	Bacillales	Bacillaceae	Bacillus	unidentified	-0.857458982	0.039931339	0.851327514	circle	grey70	0	0	0	0	0	0	0
X1101.16844.26815__S_061	Bacteria	unidentified	Firmicutes	Bacilli	Bacillales	unidentified	unidentified	unidentified	-0.991156331	1.490896543	-0.956861861	circle	grey70	0	0	0	0	0	0	0
X1102.12508.4420__R_016	Bacteria	unidentified	Firmicutes	Bacilli	Bacillales	unidentified	unidentified	unidentified	0.09112031	-0.82398313	1.012409726	circle	grey70	0	0	0	0	0	0	0
X1102.7041.8565__R_065	Bacteria	unidentified	Firmicutes	Bacilli	Bacillales	unidentified	unidentified	unidentified	-1.441869533	1.308238705	-0.233701849	circle	grey70	0	0	0	0	0	0	0
X1101.20511.24781__S_085	Bacteria	unidentified	Firmicutes	unidentified	unidentified	unidentified	unidentified	unidentified	1.150940155	0.403760451	-1.756257779	circle	grey70	0	0	0	0	0	0	0
X1101.10207.16093__S_024	Bacteria	unidentified	Gemmatimonadetes	Gemmatimonadetes	Gemmatimonadales	Gemmatimonadaceae	Gemmatimonas	uncultured_Gemmatimonas_sp.	-0.433394935	-0.935484758	1.714199145	circle	tan4	0	0	0	0	0	0	0
X1101.11035.8791__S_077	Bacteria	unidentified	Gemmatimonadetes	Gemmatimonadetes	Gemmatimonadales	Gemmatimonadaceae	Gemmatimonas	uncultured_Gemmatimonas_sp.	-0.713588124	-0.11337068	0.903506024	circle	tan4	0	0	0	0	0	0	0
X1101.11100.24423__S_118	Bacteria	unidentified	Gemmatimonadetes	Gemmatimonadetes	Gemmatimonadales	Gemmatimonadaceae	Gemmatimonas	uncultured_Gemmatimonas_sp.	-0.528628896	1.438478533	-1.378955989	circle	tan4	0	0	0	0	0	0	0
X1101.11887.16994__S_121	Bacteria	unidentified	Gemmatimonadetes	Gemmatimonadetes	Gemmatimonadales	Gemmatimonadaceae	Gemmatimonas	uncultured_Gemmatimonas_sp.	-1.444470766	1.306664459	-0.231022142	circle	tan4	0	0	0	0	0	0	0
X1101.12117.21960__S_024	Bacteria	unidentified	Gemmatimonadetes	Gemmatimonadetes	Gemmatimonadales	Gemmatimonadaceae	Gemmatimonas	uncultured_Gemmatimonas_sp.	-0.80172028	1.331790456	-0.947068617	circle	tan4	0	0	0	0	0	0	0
X1101.12662.16514__S_062	Bacteria	unidentified	Gemmatimonadetes	Gemmatimonadetes	Gemmatimonadales	Gemmatimonadaceae	Gemmatimonas	uncultured_Gemmatimonas_sp.	0.062254922	0.091810503	-0.189229315	circle	tan4	0	0	0	0	0	0	0
X1101.13606.4503__S_024	Bacteria	unidentified	Gemmatimonadetes	Gemmatimonadetes	Gemmatimonadales	Gemmatimonadaceae	Gemmatimonas	uncultured_Gemmatimonas_sp.	-1.310504071	0.963410238	0.082876458	circle	tan4	0	0	0	0	0	0	0
X1101.18818.16555__S_077	Bacteria	unidentified	Gemmatimonadetes	Gemmatimonadetes	Gemmatimonadales	Gemmatimonadaceae	Gemmatimonas	uncultured_Gemmatimonas_sp.	-1.26039674	1.763491829	-1.047030494	circle	tan4	0	0	0	0	0	0	0
X1101.20318.10499__S_088	Bacteria	unidentified	Gemmatimonadetes	Gemmatimonadetes	Gemmatimonadales	Gemmatimonadaceae	Gemmatimonas	uncultured_Gemmatimonas_sp.	-1.296421523	1.932099299	-1.231763677	circle	tan4	0	0	0	0	0	0	0
X1101.21999.24479__S_008	Bacteria	unidentified	Gemmatimonadetes	Gemmatimonadetes	Gemmatimonadales	Gemmatimonadaceae	Gemmatimonas	uncultured_Gemmatimonas_sp.	-0.890232656	-0.840126035	2.064469943	circle	tan4	0	0	0	0	0	0	0
X2104.17136.8707__S_018	Bacteria	unidentified	Gemmatimonadetes	Gemmatimonadetes	Gemmatimonadales	Gemmatimonadaceae	Gemmatimonas	uncultured_Gemmatimonas_sp.	2.375805829	-1.145863317	-0.965541279	circle	tan4	0	0	0	0	0	0	0
X1101.17900.3888__S_077	Bacteria	unidentified	Gemmatimonadetes	Gemmatimonadetes	Gemmatimonadales	Gemmatimonadaceae	Gemmatimonas	unidentified	-0.179863642	-0.654780547	1.075494836	circle	tan4	0	0	0	0	0	0	0
X1102.21902.11842__S_021	Bacteria	unidentified	Nitrospirae	Nitrospira	Nitrospirales	Nitrospiraceae	Nitrospira	uncultured_Nitrospira_sp.	0.709059529	-0.911483939	0.480264498	circle	grey70	0	0	0	0	0	0	0
X1101.14260.10655__R_128	Bacteria	unidentified	Planctomycetes	Planctomycetia	Planctomycetales	Isosphaeraceae	Singulisphaera	uncultured_Singulisphaera_sp.	-1.941814894	2.924717387	-1.897526524	circle	grey70	0	0	0	0	0	0	0
X1102.10338.21234__R_112	Bacteria	unidentified	Planctomycetes	Planctomycetia	Planctomycetales	Planctomycetaceae	Blastopirellula	uncultured_Blastopirellula_sp.	-1.966306576	1.354632751	0.252235945	circle	grey70	0	0	0	0	0	0	0
X1101.15680.10669__R_127	Bacteria	unidentified	Planctomycetes	Planctomycetia	Planctomycetales	Planctomycetaceae	Planctomyces	uncultured_Planctomyces_sp.	-1.107790475	1.934327433	-1.438896839	circle	grey70	0	0	0	0	0	0	0
X1101.16054.6819__R_057	Bacteria	unidentified	Planctomycetes	Planctomycetia	Planctomycetales	Planctomycetaceae	Planctomyces	uncultured_Planctomyces_sp.	0.785393532	-1.331478451	0.962595452	circle	grey70	0	0	0	0	0	0	0
X1101.13008.19274__S_077	Bacteria	unidentified	Proteobacteria	Alphaproteobacteria	Caulobacterales	Caulobacteraceae	Phenylobacterium	unidentified	0.453140504	-2.514470479	2.91400086	circle	red	0	0	0	0	0	0	0
X1101.24206.9124__S_012	Bacteria	unidentified	Proteobacteria	Alphaproteobacteria	Caulobacterales	Caulobacteraceae	Phenylobacterium	unidentified	0.888229347	-0.76529576	0.09394652	circle	red	0	0	0	0	0	0	0
X1102.14661.11486__R_094	Bacteria	unidentified	Proteobacteria	Alphaproteobacteria	Caulobacterales	Caulobacteraceae	unidentified	unidentified	1.609894404	-0.829363725	-0.581372886	circle	red	0	0	0	0	0	0	0
X1101.24120.18029__S_015	Bacteria	unidentified	Proteobacteria	Alphaproteobacteria	Micropepsales	Micropepsaceae	Rhizomicrobium	uncultured_Rhizomicrobium_sp.	0.323162198	-0.755127479	0.673283645	circle	red	0	0	0	0	0	0	0
X1101.23807.12132__S_013	Bacteria	unidentified	Proteobacteria	Alphaproteobacteria	Micropepsales	Micropepsaceae	Rhizomicrobium	unidentified	0.009705329	-1.848268553	2.479077956	circle	red	0	0	0	0	0	0	0
X2101.17285.17512__R_064	Bacteria	unidentified	Proteobacteria	Alphaproteobacteria	Rhizobiales	Bradyrhizobiaceae	Bradyrhizobium	unidentified	0.503833068	1.09276965	-2.001387676	circle	red	1	0	0	0	0	0	0
X1101.18811.8967__R_024	Bacteria	unidentified	Proteobacteria	Alphaproteobacteria	Rhizobiales	unidentified	unidentified	unidentified	-2.00665219	2.255400876	-0.91602921	circle	red	0	0	0	0	0	0	0
X1101.19340.26608__R_072	Bacteria	unidentified	Proteobacteria	Alphaproteobacteria	Rhizobiales	unidentified	unidentified	unidentified	1.489719456	-1.002026612	-0.223472262	circle	red	0	0	0	0	0	0	0
X1101.21761.6001__S_016	Bacteria	unidentified	Proteobacteria	Alphaproteobacteria	Rhizobiales	unidentified	unidentified	unidentified	-1.634262611	1.143997555	0.181216117	circle	red	0	0	0	0	0	0	0
X1101.7629.19877__S_093	Bacteria	unidentified	Proteobacteria	Alphaproteobacteria	Rhizobiales	unidentified	unidentified	unidentified	-0.720524737	2.208352692	-2.216486934	circle	red	0	0	0	0	0	0	0
X1102.17977.8783__R_075	Bacteria	unidentified	Proteobacteria	Alphaproteobacteria	Rhizobiales	unidentified	unidentified	unidentified	2.232987201	-1.999181384	0.337588293	circle	red	0	0	0	0	0	0	0
X1102.24477.23226__S_015	Bacteria	unidentified	Proteobacteria	Alphaproteobacteria	Rhizobiales	unidentified	unidentified	unidentified	-1.585501764	1.367754625	-0.167030873	circle	red	0	0	0	0	0	0	0
X1101.25592.24400__S_086	Bacteria	unidentified	Proteobacteria	Alphaproteobacteria	Rhodospirillales	Acetobacteraceae	Acidisoma	uncultured_Acidisoma_sp.	0.357888016	-0.941120266	0.88895269	circle	red	0	0	0	0	0	0	0
X2104.6116.10412__R_114	Bacteria	unidentified	Proteobacteria	Alphaproteobacteria	Rhodospirillales	Acetobacteraceae	Acidisphaera	unidentified	1.060936126	-0.973594608	0.188381071	circle	red	0	0	0	0	0	0	0
X1101.23450.13810__S_059	Bacteria	unidentified	Proteobacteria	Alphaproteobacteria	Rhodospirillales	Acetobacteraceae	Stella	uncultured_Stella_sp.	0.141173434	1.206030117	-1.772939479	circle	red	0	0	0	0	0	0	0
X1101.23454.9538__S_109	Bacteria	unidentified	Proteobacteria	Alphaproteobacteria	Rhodospirillales	Acetobacteraceae	Stella	uncultured_Stella_sp.	-1.021899834	1.305375212	-0.680039459	circle	red	0	0	0	0	0	0	0
X1104.28484.13154__S_070	Bacteria	unidentified	Proteobacteria	Alphaproteobacteria	Rhodospirillales	Acetobacteraceae	Stella	uncultured_Stella_sp.	-0.224102787	-1.187225736	1.836316278	circle	red	0	0	0	0	0	0	0
X1101.22709.17417__R_039	Bacteria	unidentified	Proteobacteria	Alphaproteobacteria	Rhodospirillales	Acetobacteraceae	unidentified	unidentified	-2.139574876	1.407486881	0.370796927	circle	red	0	0	0	0	0	0	0
X1101.24421.20260__R_025	Bacteria	unidentified	Proteobacteria	Alphaproteobacteria	Rhodospirillales	Acetobacteraceae	unidentified	unidentified	0.944626618	-1.440917039	0.940289484	circle	red	0	0	0	0	0	0	0
X1101.12264.28560__S_088	Bacteria	unidentified	Proteobacteria	Alphaproteobacteria	Rhodospirillales	unidentified	unidentified	unidentified	0.327988677	-1.354357729	1.479759136	circle	red	0	0	0	0	0	0	0
X1103.8568.15594__S_022	Bacteria	unidentified	Proteobacteria	Alphaproteobacteria	Rhodospirillales	unidentified	unidentified	unidentified	1.874884853	-1.49854216	0.03935256	circle	red	0	0	0	0	0	0	0
X1102.19321.6642__S_024	Bacteria	unidentified	Proteobacteria	Alphaproteobacteria	Sphingomonadales	Sphingomonadaceae	Sphingomonas	unidentified	0.329169456	-1.819388893	2.105692439	circle	red	0	0	0	0	0	0	0
X1104.22987.10005__S_050	Bacteria	unidentified	Proteobacteria	Alphaproteobacteria	Sphingomonadales	Sphingomonadaceae	Sphingomonas	unidentified	-0.142943081	-1.851629666	2.643397207	circle	red	0	0	0	0	0	0	0
X1103.23565.17731__S_024	Bacteria	unidentified	Proteobacteria	Alphaproteobacteria	Sphingomonadales	Sphingomonadaceae	unidentified	unidentified	-0.412976177	-0.484565396	1.086136642	circle	red	0	0	0	0	0	0	0
X1101.19111.5671__S_109	Bacteria	unidentified	Proteobacteria	Alphaproteobacteria	unidentified	unidentified	unidentified	unidentified	-1.799805921	1.064923693	0.470282984	circle	red	0	0	0	0	0	0	0
X1102.19918.6228__S_031	Bacteria	unidentified	Proteobacteria	Alphaproteobacteria	unidentified	unidentified	unidentified	unidentified	2.232046458	-2.7329628	1.337155198	circle	red	0	0	0	0	0	0	0
X1101.26299.20071__R_034	Bacteria	unidentified	Proteobacteria	Betaproteobacteria	Burkholderiales	Burkholderiaceae	Ralstonia	unidentified	0.480661648	-0.764236316	0.523845353	circle	gold	0	0	0	0	0	0	0
X2104.11816.17215__S_006	Bacteria	unidentified	Proteobacteria	Betaproteobacteria	Burkholderiales	Burkholderiaceae	unidentified	unidentified	0.23964856	0.581392376	-1.034791979	circle	gold	0	0	0	0	0	0	0
X2104.11917.24816__R_032	Bacteria	unidentified	Proteobacteria	Betaproteobacteria	Burkholderiales	Burkholderiaceae	unidentified	unidentified	0.851119465	-0.44614166	-0.294572113	circle	gold	0	0	0	0	0	0	0
X1101.11203.15636__S_076	Bacteria	unidentified	Proteobacteria	Betaproteobacteria	Burkholderiales	unidentified	unidentified	unidentified	-0.35795563	-0.247089346	0.709336971	circle	gold	0	0	0	0	0	0	0
X1101.13353.16689__S_006	Bacteria	unidentified	Proteobacteria	Betaproteobacteria	Burkholderiales	unidentified	unidentified	unidentified	-0.839331569	-0.541612228	1.611984917	circle	gold	0	0	0	0	0	0	0
X1101.10278.18201__S_035	Bacteria	unidentified	Proteobacteria	Betaproteobacteria	unidentified	unidentified	unidentified	unidentified	1.698778799	-0.332007671	-1.335965025	circle	gold	0	0	0	0	0	0	0
X1101.12186.24723__S_125	Bacteria	unidentified	Proteobacteria	Betaproteobacteria	unidentified	unidentified	unidentified	unidentified	0.170238668	0.79698799	-1.254942841	circle	gold	0	0	0	0	0	0	0
X1101.12392.16129__S_006	Bacteria	unidentified	Proteobacteria	Betaproteobacteria	unidentified	unidentified	unidentified	unidentified	0.05805169	0.235270741	-0.37776909	circle	gold	0	0	0	0	0	0	0
X1101.23978.10585__S_024	Bacteria	unidentified	Proteobacteria	Betaproteobacteria	unidentified	unidentified	unidentified	unidentified	-0.763680089	-0.939711322	2.071102682	circle	gold	0	0	0	0	0	0	0
X1103.19107.10691__S_077	Bacteria	unidentified	Proteobacteria	Betaproteobacteria	unidentified	unidentified	unidentified	unidentified	0.788273038	-1.159358073	0.731159305	circle	gold	0	0	0	0	0	0	0
X1102.6291.21275__S_006	Bacteria	unidentified	Proteobacteria	Deltaproteobacteria	Myxococcales	Anaeromyxobacteraceae	Anaeromyxobacter	uncultured_Anaeromyxobacter_sp.	-0.528921363	0.263658748	0.202603537	circle	khaki3	0	0	0	0	0	0	0
X1103.17839.18452__S_007	Bacteria	unidentified	Proteobacteria	Deltaproteobacteria	Myxococcales	Anaeromyxobacteraceae	Anaeromyxobacter	uncultured_Anaeromyxobacter_sp.	-1.678203906	2.130866353	-1.099626576	circle	khaki3	0	0	0	0	0	0	0
X1102.19407.15280__R_114	Bacteria	unidentified	Proteobacteria	Deltaproteobacteria	Myxococcales	Kofleriaceae	Haliangium	uncultured_Haliangium_sp.	-0.885456465	3.082271481	-3.221546894	circle	khaki3	0	0	0	0	0	0	0
X1101.7760.14067__S_040	Bacteria	unidentified	Proteobacteria	Deltaproteobacteria	Myxococcales	Kofleriaceae	unidentified	unidentified	-1.123800227	1.737999485	-1.150901109	circle	khaki3	0	0	0	0	0	0	0
X1101.16250.22722__R_103	Bacteria	unidentified	Proteobacteria	Deltaproteobacteria	Myxococcales	unidentified	unidentified	unidentified	0.686039115	-0.748870769	0.282667163	circle	khaki3	0	0	0	0	0	0	0
X1101.23791.8152__S_037	Bacteria	unidentified	Proteobacteria	Deltaproteobacteria	Myxococcales	unidentified	unidentified	unidentified	1.818611044	-0.750758619	-0.905319321	circle	khaki3	0	0	0	0	0	0	0
X2101.17734.10599__S_021	Bacteria	unidentified	Proteobacteria	Gammaproteobacteria	Nevskiales	Sinobacteraceae	Steroidobacter	uncultured_Steroidobacter_sp.	0.011390886	0.109453351	-0.160310945	circle	rosybrown1	0	0	0	0	0	0	0
X2103.23104.18405__S_075	Bacteria	unidentified	Proteobacteria	Gammaproteobacteria	Nevskiales	Sinobacteraceae	Steroidobacter	uncultured_Steroidobacter_sp.	1.27106808	-1.150453774	0.205669859	circle	rosybrown1	0	0	0	0	0	0	0
X1102.19174.13830__R_126	Bacteria	unidentified	Proteobacteria	Gammaproteobacteria	Nevskiales	Sinobacteraceae	Steroidobacter	unidentified	-0.362392356	0.350394291	-0.089109517	circle	rosybrown1	0	0	0	0	0	0	0
X2103.23566.22423__S_124	Bacteria	unidentified	Proteobacteria	Gammaproteobacteria	Nevskiales	Sinobacteraceae	Steroidobacter	unidentified	0.863515071	0.213185752	-1.192789725	circle	rosybrown1	0	0	0	0	0	0	0
X1101.11646.9079__R_057	Bacteria	unidentified	Proteobacteria	Gammaproteobacteria	unidentified	unidentified	unidentified	unidentified	0.919312184	-0.016408183	-0.949995228	circle	rosybrown1	0	0	0	0	0	0	0
X1101.14540.21438__S_086	Bacteria	unidentified	Proteobacteria	Gammaproteobacteria	unidentified	unidentified	unidentified	unidentified	-1.685236572	2.418401049	-1.486533153	circle	rosybrown1	0	0	0	0	0	0	0
X1101.2755.16227__S_043	Bacteria	unidentified	Proteobacteria	Gammaproteobacteria	unidentified	unidentified	unidentified	unidentified	2.275743812	-0.715415118	-1.430043682	circle	rosybrown1	0	0	0	0	0	0	0
X1102.17955.28544__R_024	Bacteria	unidentified	Proteobacteria	Gammaproteobacteria	unidentified	unidentified	unidentified	unidentified	-1.025403564	1.419669947	-0.831479184	circle	rosybrown1	0	0	0	0	0	0	0
X1102.25945.24472__S_027	Bacteria	unidentified	Proteobacteria	Gammaproteobacteria	unidentified	unidentified	unidentified	unidentified	1.324115974	-1.276790743	0.320147636	circle	rosybrown1	0	0	0	0	0	0	0
X1101.15624.15246__R_119	Bacteria	unidentified	Proteobacteria	Gammaproteobacteria	Xanthomonadales	Rhodanobacteraceae	unidentified	unidentified	1.370458415	-0.977403124	-0.128501323	circle	rosybrown1	0	0	0	0	0	0	0
X1101.23592.12520__S_087	Bacteria	unidentified	Proteobacteria	Gammaproteobacteria	Xanthomonadales	Rhodanobacteraceae	unidentified	unidentified	-0.676624865	1.742734942	-1.633509623	circle	rosybrown1	0	0	0	0	0	0	0
X1101.12120.22592__R_128	Bacteria	unidentified	Proteobacteria	Gammaproteobacteria	Xanthomonadales	unidentified	unidentified	unidentified	0.793237283	-1.439314691	1.102169508	circle	rosybrown1	0	0	0	0	0	0	0
X1101.20892.22684__S_027	Bacteria	unidentified	Proteobacteria	Gammaproteobacteria	Xanthomonadales	unidentified	unidentified	unidentified	2.18606867	-1.656442531	-0.07447793	circle	rosybrown1	0	0	0	0	0	0	0
X1102.25874.6708__S_037	Bacteria	unidentified	Proteobacteria	Gammaproteobacteria	Xanthomonadales	unidentified	unidentified	unidentified	2.106066068	-2.25027127	0.82287114	circle	rosybrown1	0	0	0	0	0	0	0
X1101.11822.4651__S_044	Bacteria	unidentified	Proteobacteria	unidentified	unidentified	unidentified	unidentified	unidentified	0.769311863	-0.613346075	0.015897638	circle	grey70	0	0	0	0	0	0	0
X1101.25458.25134__S_052	Bacteria	unidentified	Proteobacteria	unidentified	unidentified	unidentified	unidentified	unidentified	0.787786429	0.621473836	-1.669088376	circle	grey70	0	0	0	0	0	0	0
X1102.20730.15651__S_043	Bacteria	unidentified	Proteobacteria	unidentified	unidentified	unidentified	unidentified	unidentified	0.929884794	-0.978570625	0.340656458	circle	grey70	0	0	0	0	0	0	0
X1102.7659.15539__R_028	Bacteria	unidentified	Proteobacteria	unidentified	unidentified	unidentified	unidentified	unidentified	0.14133315	0.735520151	-1.136070817	circle	grey70	0	0	0	0	0	0	0
X1101.10002.21034__S_006	Bacteria	unidentified	unidentified	unidentified	unidentified	unidentified	unidentified	unidentified	-1.154460758	0.327045594	0.777285191	circle	grey70	0	0	0	0	0	0	0
X1101.10347.20835__S_118	Bacteria	unidentified	unidentified	unidentified	unidentified	unidentified	unidentified	unidentified	2.283453684	-0.078801392	-2.30734386	circle	grey70	0	0	0	0	0	0	0
X1101.10401.21922__S_109	Bacteria	unidentified	unidentified	unidentified	unidentified	unidentified	unidentified	unidentified	-0.814742248	1.523942744	-1.193859306	circle	grey70	0	0	0	0	0	0	0
X1101.10807.20184__S_092	Bacteria	unidentified	unidentified	unidentified	unidentified	unidentified	unidentified	unidentified	-0.813132154	0.386714326	0.334232514	circle	grey70	0	0	0	0	0	0	0
X1101.11011.9808__S_130	Bacteria	unidentified	unidentified	unidentified	unidentified	unidentified	unidentified	unidentified	-2.07368678	1.402341696	0.300484288	circle	grey70	0	0	0	0	0	0	0
X1101.11119.24889__S_052	Bacteria	unidentified	unidentified	unidentified	unidentified	unidentified	unidentified	unidentified	-0.504205806	-1.343832478	2.341152078	circle	grey70	0	0	0	0	0	0	0
X1101.11570.15706__S_081	Bacteria	unidentified	unidentified	unidentified	unidentified	unidentified	unidentified	unidentified	1.150223269	-1.453865404	0.744605719	circle	grey70	0	0	0	0	0	0	0
X1101.11802.3008__S_047	Bacteria	unidentified	unidentified	unidentified	unidentified	unidentified	unidentified	unidentified	-0.114088337	-0.072514536	0.218306189	circle	grey70	0	0	0	0	0	0	0
X1101.12109.5669__R_098	Bacteria	unidentified	unidentified	unidentified	unidentified	unidentified	unidentified	unidentified	-1.172340935	2.386621802	-1.977745354	circle	grey70	0	0	0	0	0	0	0
X1101.12124.22014__S_057	Bacteria	unidentified	unidentified	unidentified	unidentified	unidentified	unidentified	unidentified	0.472265217	-1.50452542	1.53175682	circle	grey70	0	0	0	0	0	0	0
X1101.12280.21302__S_024	Bacteria	unidentified	unidentified	unidentified	unidentified	unidentified	unidentified	unidentified	-2.300507439	0.696713054	1.495244866	circle	grey70	0	0	0	0	0	0	0
X1101.12308.15333__R_022	Bacteria	unidentified	unidentified	unidentified	unidentified	unidentified	unidentified	unidentified	1.259015521	-1.088769033	0.136274018	circle	grey70	0	0	0	0	0	0	0
X1101.12494.25471__S_042	Bacteria	unidentified	unidentified	unidentified	unidentified	unidentified	unidentified	unidentified	1.034741611	0.708714147	-2.043480905	circle	grey70	0	0	0	0	0	0	0
X1101.12920.27753__S_089	Bacteria	unidentified	unidentified	unidentified	unidentified	unidentified	unidentified	unidentified	-1.819157808	2.041502797	-0.828330721	circle	grey70	0	0	0	0	0	0	0
X1101.13377.17850__S_113	Bacteria	unidentified	unidentified	unidentified	unidentified	unidentified	unidentified	unidentified	-2.01542879	3.232484581	-2.225385365	circle	grey70	0	0	0	0	0	0	0
X1101.13515.22029__S_040	Bacteria	unidentified	unidentified	unidentified	unidentified	unidentified	unidentified	unidentified	0.533650409	0.311390521	-0.983451602	circle	grey70	0	0	0	0	0	0	0
X1101.13815.25151__R_024	Bacteria	unidentified	unidentified	unidentified	unidentified	unidentified	unidentified	unidentified	0.555581744	0.286325479	-0.965617682	circle	grey70	0	0	0	0	0	0	0
X1101.13892.27292__S_014	Bacteria	unidentified	unidentified	unidentified	unidentified	unidentified	unidentified	unidentified	0.6810977	-1.19218039	0.885799488	circle	grey70	0	0	0	0	0	0	0
X1101.13959.12333__S_052	Bacteria	unidentified	unidentified	unidentified	unidentified	unidentified	unidentified	unidentified	0.665110565	-0.349722363	-0.228851289	circle	grey70	0	0	0	0	0	0	0
X1101.14130.21984__R_056	Bacteria	unidentified	unidentified	unidentified	unidentified	unidentified	unidentified	unidentified	-0.466235629	0.641974971	-0.372940239	circle	grey70	0	0	0	0	0	0	0
X1101.14572.24276__R_115	Bacteria	unidentified	unidentified	unidentified	unidentified	unidentified	unidentified	unidentified	-0.069337791	0.818335778	-1.02599914	circle	grey70	0	0	0	0	0	0	0
X1101.15071.20243__S_075	Bacteria	unidentified	unidentified	unidentified	unidentified	unidentified	unidentified	unidentified	-0.53764951	-0.960630733	1.860847526	circle	grey70	0	0	0	0	0	0	0
X1101.15138.20987__S_085	Bacteria	unidentified	unidentified	unidentified	unidentified	unidentified	unidentified	unidentified	-0.015474211	1.23647702	-1.652722696	circle	grey70	0	0	0	0	0	0	0
X1101.15283.20059__S_005	Bacteria	unidentified	unidentified	unidentified	unidentified	unidentified	unidentified	unidentified	-0.149246495	-1.655610891	2.374659986	circle	grey70	0	0	0	0	0	0	0
X1101.15472.24878__R_125	Bacteria	unidentified	unidentified	unidentified	unidentified	unidentified	unidentified	unidentified	-1.565982637	1.349645031	-0.168397237	circle	grey70	0	0	0	0	0	0	0
X1101.15746.16946__S_096	Bacteria	unidentified	unidentified	unidentified	unidentified	unidentified	unidentified	unidentified	-0.958186926	1.675554862	-1.238177113	circle	grey70	0	0	0	0	0	0	0
X1101.16038.26534__S_086	Bacteria	unidentified	unidentified	unidentified	unidentified	unidentified	unidentified	unidentified	-0.678561124	1.278193432	-1.000160757	circle	grey70	0	0	0	0	0	0	0
X1101.16248.8514__S_109	Bacteria	unidentified	unidentified	unidentified	unidentified	unidentified	unidentified	unidentified	-0.91649701	1.734129458	-1.367554932	circle	grey70	0	0	0	0	0	0	0
X1101.16366.5844__S_085	Bacteria	unidentified	unidentified	unidentified	unidentified	unidentified	unidentified	unidentified	-0.394252817	-1.08945294	1.887833259	circle	grey70	0	0	0	0	0	0	0
X1101.16538.26052__S_027	Bacteria	unidentified	unidentified	unidentified	unidentified	unidentified	unidentified	unidentified	0.149232132	-0.855870554	0.99250677	circle	grey70	0	0	0	0	0	0	0
X1101.17276.26242__S_024	Bacteria	unidentified	unidentified	unidentified	unidentified	unidentified	unidentified	unidentified	1.090084518	-1.589208802	0.99009864	circle	grey70	0	0	0	0	0	0	0
X1101.18750.23015__R_055	Bacteria	unidentified	unidentified	unidentified	unidentified	unidentified	unidentified	unidentified	1.06787778	-0.150192693	-0.917985026	circle	grey70	0	0	0	0	0	0	0
X1101.20215.14184__S_053	Bacteria	unidentified	unidentified	unidentified	unidentified	unidentified	unidentified	unidentified	-1.051589631	1.403066031	-0.775303451	circle	grey70	0	0	0	0	0	0	0
X1101.20224.7653__R_127	Bacteria	unidentified	unidentified	unidentified	unidentified	unidentified	unidentified	unidentified	-2.015893925	1.024644585	0.747141191	circle	grey70	0	0	0	0	0	0	0
X1101.20539.25413__R_127	Bacteria	unidentified	unidentified	unidentified	unidentified	unidentified	unidentified	unidentified	-0.873365145	1.544426531	-1.154248961	circle	grey70	0	0	0	0	0	0	0
X1101.20664.4379__S_068	Bacteria	unidentified	unidentified	unidentified	unidentified	unidentified	unidentified	unidentified	-1.030904778	-0.058063376	1.170476863	circle	grey70	0	0	0	0	0	0	0
X1101.20778.21511__S_085	Bacteria	unidentified	unidentified	unidentified	unidentified	unidentified	unidentified	unidentified	-1.202947659	2.009225307	-1.437498468	circle	grey70	0	0	0	0	0	0	0
X1101.21085.12197__S_092	Bacteria	unidentified	unidentified	unidentified	unidentified	unidentified	unidentified	unidentified	1.275271757	-0.70320906	-0.393278372	circle	grey70	0	0	0	0	0	0	0
X1101.21119.27295__S_027	Bacteria	unidentified	unidentified	unidentified	unidentified	unidentified	unidentified	unidentified	-0.795566875	2.120810358	-2.016520003	circle	grey70	0	0	0	0	0	0	0
X1101.21143.27937__S_006	Bacteria	unidentified	unidentified	unidentified	unidentified	unidentified	unidentified	unidentified	-2.490137274	3.89844605	-2.610785221	circle	grey70	0	0	0	0	0	0	0
X1101.22357.11706__S_006	Bacteria	unidentified	unidentified	unidentified	unidentified	unidentified	unidentified	unidentified	-0.14308914	0.853059607	-0.998674877	circle	grey70	0	0	0	0	0	0	0
X1101.22891.15183__S_085	Bacteria	unidentified	unidentified	unidentified	unidentified	unidentified	unidentified	unidentified	-1.985528141	1.106071066	0.60728517	circle	grey70	0	0	0	0	0	0	0
X1101.23834.14869__R_102	Bacteria	unidentified	unidentified	unidentified	unidentified	unidentified	unidentified	unidentified	-1.567356527	-0.467518761	2.278162234	circle	grey70	0	0	0	0	0	0	0
X1101.26918.13142__S_006	Bacteria	unidentified	unidentified	unidentified	unidentified	unidentified	unidentified	unidentified	0.879647999	-0.97375111	0.38664109	circle	grey70	0	0	0	0	0	0	0
X1101.27474.9353__S_022	Bacteria	unidentified	unidentified	unidentified	unidentified	unidentified	unidentified	unidentified	0.663035234	-0.723306027	0.277234065	circle	grey70	0	0	0	0	0	0	0
X1101.5044.8872__S_104	Bacteria	unidentified	unidentified	unidentified	unidentified	unidentified	unidentified	unidentified	-1.577204348	0.990711375	0.335149191	circle	grey70	0	0	0	0	0	0	0
X1101.7260.13962__S_087	Bacteria	unidentified	unidentified	unidentified	unidentified	unidentified	unidentified	unidentified	-0.023179161	-1.07633787	1.477568273	circle	grey70	0	0	0	0	0	0	0
X1101.8000.22251__S_052	Bacteria	unidentified	unidentified	unidentified	unidentified	unidentified	unidentified	unidentified	0.918573758	1.428320991	-2.890649338	circle	grey70	0	0	0	0	0	0	0
X1102.10099.12826__R_009	Bacteria	unidentified	unidentified	unidentified	unidentified	unidentified	unidentified	unidentified	0.981798152	-1.336428372	0.759712924	circle	grey70	0	0	0	0	0	0	0
X1102.12538.12759__R_097	Bacteria	unidentified	unidentified	unidentified	unidentified	unidentified	unidentified	unidentified	-0.514388341	0.463905354	-0.079724027	circle	grey70	0	0	0	0	0	0	0
X1102.12695.27065__S_048	Bacteria	unidentified	unidentified	unidentified	unidentified	unidentified	unidentified	unidentified	-1.466943722	0.537995433	0.821761618	circle	grey70	0	0	0	0	0	0	0
X1102.12940.21990__S_018	Bacteria	unidentified	unidentified	unidentified	unidentified	unidentified	unidentified	unidentified	-0.623670435	-1.172418952	2.240260189	circle	grey70	0	0	0	0	0	0	0
X1102.14449.25853__S_031	Bacteria	unidentified	unidentified	unidentified	unidentified	unidentified	unidentified	unidentified	1.684387139	-2.040513518	0.969022896	circle	grey70	0	0	0	0	0	0	0
X1102.15178.22537__S_077	Bacteria	unidentified	unidentified	unidentified	unidentified	unidentified	unidentified	unidentified	-2.411357754	1.201441078	0.929733012	circle	grey70	0	0	0	0	0	0	0
X1102.15883.11845__S_035	Bacteria	unidentified	unidentified	unidentified	unidentified	unidentified	unidentified	unidentified	-0.284499161	-0.776817025	1.342613696	circle	grey70	0	0	0	0	0	0	0
X1102.17469.16778__S_024	Bacteria	unidentified	unidentified	unidentified	unidentified	unidentified	unidentified	unidentified	-0.816906183	1.811863994	-1.574724669	circle	grey70	0	0	0	0	0	0	0
X1102.17874.13860__S_077	Bacteria	unidentified	unidentified	unidentified	unidentified	unidentified	unidentified	unidentified	-0.375453791	-0.232740571	0.709413452	circle	grey70	0	0	0	0	0	0	0
X1102.18652.2332__S_085	Bacteria	unidentified	unidentified	unidentified	unidentified	unidentified	unidentified	unidentified	-2.536471968	2.825005659	-1.114855507	circle	grey70	0	0	0	0	0	0	0
X1102.19207.10402__S_005	Bacteria	unidentified	unidentified	unidentified	unidentified	unidentified	unidentified	unidentified	-1.700023214	1.947115106	-0.829324696	circle	grey70	0	0	0	0	0	0	0
X1102.21654.6748__R_117	Bacteria	unidentified	unidentified	unidentified	unidentified	unidentified	unidentified	unidentified	-0.234040443	0.78950597	-0.815487685	circle	grey70	0	0	0	0	0	0	0
X1102.23524.5680__S_082	Bacteria	unidentified	unidentified	unidentified	unidentified	unidentified	unidentified	unidentified	0.364651959	0.253675453	-0.729641458	circle	grey70	0	0	0	0	0	0	0
X1102.25714.18854__S_030	Bacteria	unidentified	unidentified	unidentified	unidentified	unidentified	unidentified	unidentified	3.014747083	-2.662850361	0.407671373	circle	grey70	0	0	0	0	0	0	0
X1102.26462.6852__S_061	Bacteria	unidentified	unidentified	unidentified	unidentified	unidentified	unidentified	unidentified	1.1650538	-2.056072441	1.542458254	circle	grey70	0	0	0	0	0	0	0
X1102.29017.15701__S_024	Bacteria	unidentified	unidentified	unidentified	unidentified	unidentified	unidentified	unidentified	-1.874858089	0.787945586	0.908772529	circle	grey70	0	0	0	0	0	0	0
X1102.7657.25238__S_023	Bacteria	unidentified	unidentified	unidentified	unidentified	unidentified	unidentified	unidentified	1.524110975	-1.991888201	1.077105432	circle	grey70	0	0	0	0	0	0	0
X1102.8233.16047__S_006	Bacteria	unidentified	unidentified	unidentified	unidentified	unidentified	unidentified	unidentified	-0.373135523	-0.615733726	1.225158136	circle	grey70	0	0	0	0	0	0	0
X1103.27325.16638__S_111	Bacteria	unidentified	unidentified	unidentified	unidentified	unidentified	unidentified	unidentified	-1.661581976	2.17865481	-1.180866493	circle	grey70	0	0	0	0	0	0	0
X1104.13172.19467__R_035	Bacteria	unidentified	unidentified	unidentified	unidentified	unidentified	unidentified	unidentified	-0.161625343	-1.048602673	1.576991802	circle	grey70	0	0	0	0	0	0	0
X1104.16965.6238__R_128	Bacteria	unidentified	unidentified	unidentified	unidentified	unidentified	unidentified	unidentified	1.04234657	-1.081634421	0.356110602	circle	grey70	0	0	0	0	0	0	0
X2101.22888.11008__R_039	Bacteria	unidentified	unidentified	unidentified	unidentified	unidentified	unidentified	unidentified	-0.009054216	1.188169681	-1.585544502	circle	grey70	0	0	0	0	0	0	0
X2102.17584.10043__S_024	Bacteria	unidentified	unidentified	unidentified	unidentified	unidentified	unidentified	unidentified	-1.702350245	2.555705169	-1.648147014	circle	grey70	0	0	0	0	0	0	0
X2102.21648.22876__S_130	Bacteria	unidentified	unidentified	unidentified	unidentified	unidentified	unidentified	unidentified	-1.395763935	2.178424958	-1.461596578	circle	grey70	0	0	0	0	0	0	0
X2104.17390.12831__S_115	Bacteria	unidentified	unidentified	unidentified	unidentified	unidentified	unidentified	unidentified	0.870575375	-0.782041553	0.132056163	circle	grey70	0	0	0	0	0	0	0
X2104.24383.15764__S_006	Bacteria	unidentified	unidentified	unidentified	unidentified	unidentified	unidentified	unidentified	0.369543122	0.891402232	-1.585913332	circle	grey70	0	0	0	0	0	0	0
X1101.4368.17792__R_071	Bacteria	unidentified	Verrucomicrobia	Opitutae	Opitutales	Opitutaceae	Opitutus	unidentified	-0.185968653	0.519162323	-0.500924617	circle	grey70	0	0	0	0	0	0	0
X1101.23579.25825__S_006	Bacteria	unidentified	Verrucomicrobia	Opitutae	Opitutales	Opitutaceae	unidentified	unidentified	-1.468209244	0.794744435	0.478940637	circle	grey70	0	0	0	0	0	0	0
X1101.3992.9537__S_021	Bacteria	unidentified	Verrucomicrobia	Verrucomicrobiae	Verrucomicrobiales	unidentified	unidentified	unidentified	-0.292732826	0.565434281	-0.452970228	circle	grey70	0	0	0	0	0	0	0
X1101.8499.10444__S_063	Bacteria	unidentified	Verrucomicrobia	Verrucomicrobiae	Verrucomicrobiales	unidentified	unidentified	unidentified	1.36516089	-1.873785296	1.078595262	circle	grey70	0	0	0	0	0	0	0
X1102.25084.12672__S_040	Bacteria	unidentified	Verrucomicrobia	Verrucomicrobiae	Verrucomicrobiales	Verrucomicrobia_subdivision_3	Pedosphaera	uncultured_Pedosphaera_sp.	0.543577048	-0.264020301	-0.218122811	circle	grey70	0	0	0	0	0	0	0
X1101.11247.8998__S_006	Bacteria	unidentified	Verrucomicrobia	Verrucomicrobiae	Verrucomicrobiales	Verrucomicrobiaceae	Verrucomicrobium	uncultured_Verrucomicrobium_sp.	0.907421267	-0.861017535	0.203003635	circle	grey70	0	0	0	0	0	0	0
X2103.12845.25390__S_026	Eukaryota	Fungi	Ascomycota	Dothideomycetes	Capnodiales	Cladosporiaceae	Cladosporium	unidentified	-0.512544864	-2.527311897	3.943543315	square	grey70	0	0	1	0	0	1	1
X1103.22648.17563__R_131	Eukaryota	Fungi	Ascomycota	Dothideomycetes	Pleosporales	Pleosporaceae	Alternaria	unidentified	0.277005257	0.738133904	-1.282537244	square	grey70	0	0	1	0	0	1	1
X1102.15071.28194__S_026	Eukaryota	Fungi	Ascomycota	Dothideomycetes	Pleosporales	Pleosporaceae	Curvularia	unidentified	-0.893656401	1.132226022	-0.576408592	square	grey70	0	0	1	0	0	0	0
X1101.10179.9745__R_042	Eukaryota	Fungi	Ascomycota	Dothideomycetes	Pleosporales	unidentified	unidentified	unidentified	0.050168185	1.17483287	-1.631467657	square	grey70	0	0	0	0	0	0	0
X1101.10432.23124__S_088	Eukaryota	Fungi	Ascomycota	Dothideomycetes	Pleosporales	unidentified	unidentified	unidentified	0.28472468	0.405411053	-0.843447671	square	grey70	0	0	0	0	0	0	0
X1101.16300.8178__S_079	Eukaryota	Fungi	Ascomycota	Dothideomycetes	Pleosporales	unidentified	unidentified	unidentified	-1.016456858	-0.168823873	1.302668022	square	grey70	0	0	0	0	0	0	0
X1101.11990.14127__S_094	Eukaryota	Fungi	Ascomycota	Dothideomycetes	Tubeufiales	Tubeufiaceae	Helicoma	unidentified	-0.848695903	1.02218008	-0.481246237	square	grey70	0	0	0	0	0	0	1
X2103.20921.11618__S_049	Eukaryota	Fungi	Ascomycota	Eurotiomycetes	Chaetothyriales	Herpotrichiellaceae	Coniosporium	unidentified	-1.303670738	1.899989865	-1.180355741	square	turquoise1	0	0	1	0	0	0	1
X1101.11604.21374__S_076	Eukaryota	Fungi	Ascomycota	Eurotiomycetes	Eurotiales	Aspergillaceae	Aspergillus	unidentified	0.056073561	1.11990925	-1.56149989	square	turquoise1	0	0	0	0	0	0	1
X1101.15091.15523__S_128	Eukaryota	Fungi	Ascomycota	Eurotiomycetes	Eurotiales	Aspergillaceae	Aspergillus	unidentified	-0.572623217	1.146438821	-0.938357092	square	turquoise1	0	0	0	0	0	0	1
X2102.29249.15223__S_090	Eukaryota	Fungi	Ascomycota	Eurotiomycetes	Eurotiales	Aspergillaceae	Aspergillus	unidentified	-1.134047605	1.493232768	-0.815792205	square	turquoise1	0	0	0	0	0	0	1
X1101.13229.9712__S_021	Eukaryota	Fungi	Ascomycota	Eurotiomycetes	Eurotiales	Aspergillaceae	Penicillium	Penicillium_janthinellum	-0.432825055	1.130256198	-1.062017766	square	turquoise1	0	0	0	0	0	0	1
X1101.23541.21694__S_001	Eukaryota	Fungi	Ascomycota	Eurotiomycetes	Eurotiales	Aspergillaceae	Penicillium	unidentified	-0.461670088	1.150032546	-1.0577582	square	turquoise1	0	0	0	0	0	0	1
X1101.23911.25653__S_066	Eukaryota	Fungi	Ascomycota	Eurotiomycetes	Eurotiales	Aspergillaceae	Penicillium	unidentified	0.193621911	-0.072412	-0.107337787	square	turquoise1	0	0	0	0	0	0	1
X1101.20545.7290__S_089	Eukaryota	Fungi	Ascomycota	Eurotiomycetes	Eurotiales	Aspergillaceae	unidentified	unidentified	-2.008711747	2.635338578	-1.415138573	square	turquoise1	0	0	0	0	0	0	1
X1103.25465.22282__S_012	Eukaryota	Fungi	Ascomycota	Eurotiomycetes	Eurotiales	Aspergillaceae	unidentified	unidentified	0.948768506	-0.937836816	0.267545058	square	turquoise1	0	0	0	0	0	0	1
X2101.12010.15796__S_089	Eukaryota	Fungi	Ascomycota	Eurotiomycetes	Eurotiales	Aspergillaceae	unidentified	unidentified	-1.13650934	1.632125119	-0.989475634	square	turquoise1	0	0	0	0	0	0	1
X1101.22487.11611__S_114	Eukaryota	Fungi	Ascomycota	Eurotiomycetes	Eurotiales	unidentified	unidentified	unidentified	-0.285908325	0.708647979	-0.651483464	square	turquoise1	0	0	0	0	0	0	1
X1101.3345.18703__S_087	Eukaryota	Fungi	Ascomycota	Eurotiomycetes	Eurotiales	unidentified	unidentified	unidentified	-0.516547444	1.259708521	-1.150860622	square	turquoise1	0	0	0	0	0	0	1
X1102.12194.18060__S_128	Eukaryota	Fungi	Ascomycota	Eurotiomycetes	Eurotiales	unidentified	unidentified	unidentified	-0.332528266	0.460261093	-0.268802582	square	turquoise1	0	0	0	0	0	0	1
X1102.11764.23389__S_037	Eukaryota	Fungi	Ascomycota	Eurotiomycetes	unidentified	unidentified	Spiromastix	unidentified	-0.544665736	1.104818402	-0.910527158	square	turquoise1	0	0	0	0	0	0	1
X1102.16003.18305__S_012	Eukaryota	Fungi	Ascomycota	Eurotiomycetes	unidentified	unidentified	unidentified	unidentified	1.928020275	-1.323969889	-0.238001349	square	turquoise1	0	0	0	0	0	0	0
X2104.14983.22087__S_053	Eukaryota	Fungi	Ascomycota	Eurotiomycetes	unidentified	unidentified	unidentified	unidentified	-2.410881797	3.610600852	-2.301696972	square	turquoise1	0	0	0	0	0	0	0
X1102.8714.17996__R_127	Eukaryota	Fungi	Ascomycota	Leotiomycetes	Helotiales	Hyaloscyphaceae	unidentified	unidentified	-0.348107263	-0.513568252	1.057287642	square	grey70	0	0	0	0	0	0	1
X1102.22592.15028__S_022	Eukaryota	Fungi	Ascomycota	Leotiomycetes	Helotiales	unidentified	unidentified	unidentified	0.085377304	1.175523845	-1.677849446	square	grey70	0	0	0	0	0	0	0
X1102.22883.13852__S_030	Eukaryota	Fungi	Ascomycota	Orbiliomycetes	Orbiliales	Orbiliaceae	Dactylellina	unidentified	0.268334652	-3.520895562	4.452561658	square	yellow	0	1	0	0	0	0	1
X1101.9837.14998__S_006	Eukaryota	Fungi	Ascomycota	Sordariomycetes	Chaetosphaeriales	Chaetosphaeriaceae	Chaetosphaeria	unidentified	-1.356673883	1.561178137	-0.676618311	square	royalblue	0	0	0	0	0	1	1
X1101.11445.8607__S_009	Eukaryota	Fungi	Ascomycota	Sordariomycetes	Coniochaetales	Coniochaetaceae	Coniochaeta	unidentified	-0.82201166	0.816428139	-0.231019283	square	royalblue	0	0	1	0	0	1	1
X1101.11898.21778__S_026	Eukaryota	Fungi	Ascomycota	Sordariomycetes	Glomerellales	Plectosphaerellaceae	unidentified	unidentified	-0.798084844	-0.939332386	2.104469077	square	royalblue	0	0	1	1	0	1	1
X1101.28215.14350__S_026	Eukaryota	Fungi	Ascomycota	Sordariomycetes	Glomerellales	Plectosphaerellaceae	unidentified	unidentified	-0.44079572	-1.409034404	2.358414904	square	royalblue	0	0	1	1	0	1	1
X1101.8924.11389__S_012	Eukaryota	Fungi	Ascomycota	Sordariomycetes	Glomerellales	Plectosphaerellaceae	unidentified	unidentified	0.184080218	-2.197386667	2.762777581	square	royalblue	0	0	1	1	0	1	1
X1102.17195.3581__S_046	Eukaryota	Fungi	Ascomycota	Sordariomycetes	Glomerellales	Plectosphaerellaceae	unidentified	unidentified	0.880920637	-2.435271402	2.340319856	square	royalblue	0	0	1	1	0	1	1
X2103.26215.11295__S_026	Eukaryota	Fungi	Ascomycota	Sordariomycetes	Glomerellales	Plectosphaerellaceae	unidentified	unidentified	1.323826591	-2.721960679	2.274944393	square	royalblue	0	0	1	1	0	1	1
X1102.7405.17790__R_100	Eukaryota	Fungi	Ascomycota	Sordariomycetes	Hypocreales	Bionectriaceae	Clonostachys	unidentified	1.738123794	-4.677474097	4.475133275	square	red	0	1	1	0	0	0	0
X1103.14628.5199__S_119	Eukaryota	Fungi	Ascomycota	Sordariomycetes	Hypocreales	Bionectriaceae	Clonostachys	unidentified	-1.011771761	1.552205372	-1.02213729	square	royalblue	0	1	1	0	0	0	0
X1102.21725.15013__R_011	Eukaryota	Fungi	Ascomycota	Sordariomycetes	Hypocreales	Clavicipitaceae	Pochonia	Pochonia_chlamydosporia	1.223611857	-3.090846782	2.863097478	square	royalblue	0	1	0	0	0	0	0
X1103.16947.21718__R_023	Eukaryota	Fungi	Ascomycota	Sordariomycetes	Hypocreales	Hypocreaceae	Trichoderma	unidentified	0.293107688	0.863521762	-1.467828019	square	royalblue	0	0	0	0	0	0	1
X2103.24272.18923__S_104	Eukaryota	Fungi	Ascomycota	Sordariomycetes	Hypocreales	Hypocreaceae	Trichoderma	unidentified	-1.398640075	2.37589901	-1.720269246	square	royalblue	0	0	0	0	0	0	1
X1104.9317.24657__S_010	Eukaryota	Fungi	Ascomycota	Sordariomycetes	Hypocreales	Nectriaceae	Calonectria	unidentified	2.920833329	-3.303122651	1.365910511	square	royalblue	0	0	1	0	0	0	0
X1101.10402.21471__R_016	Eukaryota	Fungi	Ascomycota	Sordariomycetes	Hypocreales	Nectriaceae	Fusarium	unidentified	2.419920964	-0.622838199	-1.724783095	square	royalblue	0	0	1	0	0	1	1
X1101.16986.23543__S_035	Eukaryota	Fungi	Ascomycota	Sordariomycetes	Hypocreales	Nectriaceae	Fusarium	unidentified	0.751001497	-0.257318429	-0.448044983	square	royalblue	0	0	1	0	0	1	1
X1101.19654.8105__S_091	Eukaryota	Fungi	Ascomycota	Sordariomycetes	Hypocreales	Nectriaceae	Fusarium	unidentified	-0.88245096	1.362741954	-0.900534383	square	royalblue	0	0	1	0	0	1	1
X1102.18561.22295__R_033	Eukaryota	Fungi	Ascomycota	Sordariomycetes	Hypocreales	Nectriaceae	Fusarium	unidentified	-0.658591177	0.269031772	0.334987249	square	royalblue	0	0	1	0	0	1	1
X1101.21548.15280__S_122	Eukaryota	Fungi	Ascomycota	Sordariomycetes	Hypocreales	Nectriaceae	Fusicolla	Fusicolla_acetilerea	-1.474766043	2.665743808	-2.031023772	square	royalblue	0	0	0	0	0	0	1
X2101.18792.7298__S_073	Eukaryota	Fungi	Ascomycota	Sordariomycetes	Hypocreales	Ophiocordycipitaceae	unidentified	unidentified	2.231024669	-3.072995185	1.780389536	square	royalblue	0	1	0	0	0	0	1
X1101.17711.24183__S_072	Eukaryota	Fungi	Ascomycota	Sordariomycetes	Hypocreales	Stachybotryaceae	Stachybotrys	unidentified	-0.341195973	1.480638923	-1.626868186	square	royalblue	0	0	0	0	0	0	1
X1101.10305.23089__R_066	Eukaryota	Fungi	Ascomycota	Sordariomycetes	Hypocreales	Stachybotryaceae	unidentified	unidentified	-2.50387211	2.351294988	-0.523231611	square	royalblue	0	0	0	0	0	0	1
X1103.16438.22307__S_062	Eukaryota	Fungi	Ascomycota	Sordariomycetes	Hypocreales	unidentified	unidentified	unidentified	0.145708017	0.400905021	-0.693937264	square	royalblue	0	0	0	0	0	0	1
X1101.12254.14346__S_118	Eukaryota	Fungi	Ascomycota	Sordariomycetes	Myrmecridiales	Myrmecridiaceae	Myrmecridium	unidentified	-0.561622952	0.862662618	-0.570494919	square	royalblue	0	0	0	0	0	0	1
X1104.2544.17669__R_071	Eukaryota	Fungi	Ascomycota	Sordariomycetes	Sordariales	Chaetomiaceae	Chaetomium	unidentified	-0.298057825	1.200849389	-1.299315408	square	royalblue	0	0	0	0	0	1	1
X1101.14982.16657__S_088	Eukaryota	Fungi	Ascomycota	Sordariomycetes	Sordariales	Chaetomiaceae	Thielavia	unidentified	-0.437746269	2.105057362	-2.372475869	square	royalblue	0	0	0	0	0	0	1
X1101.14063.24282__S_086	Eukaryota	Fungi	Ascomycota	Sordariomycetes	Sordariales	Chaetomiaceae	unidentified	unidentified	-0.835756365	1.791620694	-1.531624944	square	royalblue	0	0	0	0	0	1	1
X1101.15849.13235__S_072	Eukaryota	Fungi	Ascomycota	Sordariomycetes	Sordariales	Chaetomiaceae	unidentified	unidentified	0.099877756	1.303257483	-1.855318418	square	royalblue	0	0	0	0	0	1	1
X2104.21689.16837__S_090	Eukaryota	Fungi	Ascomycota	Sordariomycetes	Sordariales	Chaetomiaceae	unidentified	unidentified	-0.617584507	1.914242277	-1.918663974	square	royalblue	0	0	0	0	0	1	1
X1101.8602.13581__S_012	Eukaryota	Fungi	Ascomycota	Sordariomycetes	Sordariales	Lasiosphaeriaceae	unidentified	unidentified	0.499638562	-0.536332289	0.196415659	square	royalblue	0	0	0	0	0	0	1
X1101.12622.18103__S_037	Eukaryota	Fungi	Ascomycota	Sordariomycetes	unidentified	unidentified	unidentified	unidentified	0.180679913	1.666759536	-2.435456776	square	royalblue	0	0	0	0	0	0	0
X1103.12024.20997__R_098	Eukaryota	Fungi	Ascomycota	Sordariomycetes	unidentified	unidentified	unidentified	unidentified	-0.189575334	0.378053219	-0.308540051	square	royalblue	0	0	0	0	0	0	0
X1101.11018.3800__S_060	Eukaryota	Fungi	Ascomycota	unidentified	unidentified	unidentified	Scolecobasidium	Scolecobasidium_terreum	-0.884443172	2.078433823	-1.864082913	square	grey70	0	0	0	0	0	0	1
X1103.2874.17184__S_012	Eukaryota	Fungi	Ascomycota	unidentified	unidentified	unidentified	Tetracladium	unidentified	-0.287335347	0.554598946	-0.440593592	square	grey70	0	0	0	0	0	0	1
X1101.10133.9065__R_075	Eukaryota	Fungi	Ascomycota	unidentified	unidentified	unidentified	unidentified	unidentified	1.368776017	-1.639781282	0.762095764	square	grey70	0	0	0	0	0	0	0
X1101.10151.16518__S_062	Eukaryota	Fungi	Ascomycota	unidentified	unidentified	unidentified	unidentified	unidentified	0.296114372	0.663357548	-1.204817289	square	grey70	0	0	0	0	0	0	0
X1101.10300.16476__S_115	Eukaryota	Fungi	Ascomycota	unidentified	unidentified	unidentified	unidentified	unidentified	-0.669281592	1.085166171	-0.753155481	square	grey70	0	0	0	0	0	0	0
X1101.16551.10898__S_052	Eukaryota	Fungi	Ascomycota	unidentified	unidentified	unidentified	unidentified	unidentified	-1.343349847	1.789405978	-0.995804544	square	grey70	0	0	0	0	0	0	0
X1101.19757.23447__S_002	Eukaryota	Fungi	Ascomycota	unidentified	unidentified	unidentified	unidentified	unidentified	-1.475801704	2.43754782	-1.719807912	square	grey70	0	0	0	0	0	0	0
X1101.4076.18464__S_109	Eukaryota	Fungi	Ascomycota	unidentified	unidentified	unidentified	unidentified	unidentified	-2.341184226	3.429039973	-2.143360056	square	grey70	0	0	0	0	0	0	0
X1102.16634.13627__S_068	Eukaryota	Fungi	Ascomycota	unidentified	unidentified	unidentified	unidentified	unidentified	-0.985907463	1.775440138	-1.350798634	square	grey70	0	0	0	0	0	0	0
X1102.5995.15791__R_058	Eukaryota	Fungi	Ascomycota	unidentified	unidentified	unidentified	unidentified	unidentified	-1.724884404	2.121481446	-1.037384586	square	grey70	0	0	0	0	0	0	0
X1104.7567.17169__S_008	Eukaryota	Fungi	Ascomycota	unidentified	unidentified	unidentified	unidentified	unidentified	-1.207462766	2.05771746	-1.49227054	square	grey70	0	0	0	0	0	0	0
X2101.5426.13382__R_103	Eukaryota	Fungi	Ascomycota	unidentified	unidentified	unidentified	unidentified	unidentified	-0.120785493	0.206966696	-0.15093024	square	grey70	0	0	0	0	0	0	0
X1102.14226.16738__R_036	Eukaryota	Fungi	Basidiomycota	Agaricomycetes	Agaricales	unidentified	unidentified	unidentified	-0.528197478	0.266204842	0.197565747	square	grey70	0	0	0	0	0	0	0
X1102.25843.19008__S_027	Eukaryota	Fungi	Basidiomycota	Agaricomycetes	Agaricales	unidentified	unidentified	unidentified	0.59977008	-0.396211779	-0.09927109	square	grey70	0	0	0	0	0	0	0
X1101.18573.28150__S_109	Eukaryota	Fungi	Basidiomycota	Agaricomycetes	Cantharellales	unidentified	Minimedusa	Minimedusa_polyspora	0.299003475	-0.529207449	0.396652319	square	grey70	0	0	0	0	0	0	0
X1101.22132.13583__S_059	Eukaryota	Fungi	Basidiomycota	Tremellomycetes	Filobasidiales	Piskurozymaceae	Solicoccozyma	Solicoccozyma_terreus	-0.337343811	3.16932686	-3.915989987	square	springgreen4	0	0	0	0	0	0	0
X1101.12601.18938__S_037	Eukaryota	Fungi	Basidiomycota	Tremellomycetes	Filobasidiales	Piskurozymaceae	Solicoccozyma	Solicoccozyma_terricola	0.386519448	-0.304195196	0.002827991	square	springgreen4	0	0	0	0	0	0	0
X1101.10119.2696__S_029	Eukaryota	Fungi	Basidiomycota	Tremellomycetes	Tremellales	Rhynchogastremataceae	Papiliotrema	Papiliotrema_laurentii	-1.4389172	2.103058067	-1.310395097	square	springgreen4	0	0	0	1	0	0	1
X1101.10232.21888__S_124	Eukaryota	Fungi	Basidiomycota	Tremellomycetes	Tremellales	Rhynchogastremataceae	Papiliotrema	Papiliotrema_laurentii	-1.495462764	2.265662738	-1.470549567	square	springgreen4	0	0	0	1	0	0	1
X1101.11523.17000__S_012	Eukaryota	Fungi	Basidiomycota	Tremellomycetes	Tremellales	Rhynchogastremataceae	Papiliotrema	Papiliotrema_laurentii	-1.403893716	1.274197722	-0.231093929	square	springgreen4	0	0	0	1	0	0	1
X1101.14150.23283__S_117	Eukaryota	Fungi	Basidiomycota	Tremellomycetes	Tremellales	Trimorphomycetaceae	Saitozyma	Saitozyma_podzolica	-1.447606623	2.55422342	-1.9128704	square	springgreen4	0	0	0	1	0	0	1
X1101.19007.21278__S_050	Eukaryota	Fungi	Basidiomycota	Tremellomycetes	Tremellales	Trimorphomycetaceae	Saitozyma	Saitozyma_podzolica	-1.085391695	2.507111538	-2.226741737	square	springgreen4	0	0	0	1	0	0	1
X1101.20048.20236__S_065	Eukaryota	Fungi	Basidiomycota	Tremellomycetes	Tremellales	Trimorphomycetaceae	Saitozyma	Saitozyma_podzolica	-0.548719659	1.933919488	-2.019745236	square	springgreen4	0	0	0	1	0	0	1
X1101.26225.15367__S_027	Eukaryota	Fungi	Basidiomycota	Tremellomycetes	Tremellales	Trimorphomycetaceae	Saitozyma	Saitozyma_podzolica	-0.250422939	1.876434954	-2.250019256	square	springgreen4	0	0	0	1	0	0	1
X1102.15978.18338__S_120	Eukaryota	Fungi	Basidiomycota	Tremellomycetes	Tremellales	Trimorphomycetaceae	Saitozyma	Saitozyma_podzolica	-1.808266955	3.176379756	-2.379992359	square	springgreen4	0	0	0	1	0	0	1
X2101.28469.13227__S_079	Eukaryota	Fungi	Basidiomycota	Tremellomycetes	Tremellales	Trimorphomycetaceae	Saitozyma	Saitozyma_podzolica	-3.535239997	3.440697677	-0.911773821	square	springgreen4	0	0	0	1	0	0	1
X1102.15952.26779__S_072	Eukaryota	Fungi	Basidiomycota	Ustilaginomycetes	Ustilaginales	Ustilaginaceae	Cintractia	unidentified	-1.479205419	1.785626004	-0.841245867	square	grey70	0	0	1	0	0	0	0
X1101.10861.15222__S_098	Eukaryota	Fungi	Chytridiomycota	Chytridiomycetes	Rhizophydiales	Rhizophydiaceae	Rhizophydium	unidentified	-0.241129271	-1.475579312	2.242383146	square	grey70	0	1	1	0	0	0	0
X1102.14567.17715__S_068	Eukaryota	Fungi	Chytridiomycota	Chytridiomycetes	Rhizophydiales	unidentified	unidentified	unidentified	-1.561832037	1.808907752	-0.795003625	square	grey70	0	0	0	0	0	0	0
X1101.10391.16441__S_055	Eukaryota	Fungi	Mucoromycota	unidentified	Mortierellales	Mortierellaceae	Mortierella	unidentified	-0.161255902	0.720801943	-0.800009506	square	grey70	0	0	0	0	0	1	1
X1103.18525.5623__S_023	Eukaryota	Fungi	Mucoromycota	unidentified	Mortierellales	Mortierellaceae	Mortierella	unidentified	0.742090977	-0.723379469	0.191113687	square	grey70	0	0	0	0	0	1	1
X1101.19600.16958__S_013	Eukaryota	Fungi	Mucoromycota	unidentified	Mucorales	Rhizopodaceae	Rhizopus	Rhizopus_microsporus	1.713401045	-0.568667399	-1.03622533	square	grey70	0	0	0	0	0	0	1
X1101.28228.12550__S_051	Eukaryota	Fungi	unidentified	unidentified	unidentified	unidentified	unidentified	unidentified	-0.152870535	1.525179483	-1.898573553	square	grey70	0	0	0	0	0	0	0
X1101.11830.16616__S_005	Eukaryota	Fungi	Zoopagomycota	unidentified	Zoopagales	Piptocephalidaceae	Syncephalis	unidentified	1.727558951	-0.535623401	-1.102938578	square	grey70	0	0	0	1	0	0	0
