# Supplementary material for: Scoring Species for Synthetic Community Design: Network Analyses of Functional Core Microbiomes
Source: Front Microbiol. 2020 Jun 25;11:1361. doi: 10.3389/fmicb.2020.01361 (PMC7333532; doi:10.3389/fmicb.2020.01361)
Supplement: Supplementary file 1 [file Data_Sheet_1.ZIP › Supplementary.Data.S1/sequences_appl1.txt]

>X1102.3356.14840__R_096
TACGTAGGGCGCAAGCGTTGTCCGGAATTATTGGGCGTAAAGAGCTCGTAGGCGGCTTGTCACGTCGGGTGTGAAAGCCCGGGGCTTAACCCCGGGTCTGCATTCGATACGGGCTGGCTAGAGTGTGGTAGGGGAGATCGGAATTCCTGGTGTAGCGGTGAAATGCGCAGATATCAGGAGGAACACCGGTGGCGAAGGCGGATCTCTGGGCCATTACTGACGCTGAGGAGCGAAAGCGTGGGGAGCGAAC
>X2102.22791.10028__R_038
TACGGAGGGTGCAAGCGTTATCCGGATTCACTGGGTTTAAAGGGTGCGTAGGTGGGCAGGTAAGTCAGTGGTGAAATCTCCGGGCTTAACCCGGAAACTGCCGTTGATACTATCTGTCTTGAATATAGTGGAGGTGAGCGGAATATGTCATGTAGCGGTGAAATGCTTAGATATGACATAGAACATCGATTGCGAAGGCAGCTCGCTACACTATGATTGACACTGAGGCACGAAAGCGTGGGGATCAAA
>X1104.4924.18901__S_087
TACCAGCACCTCGAGTGGTCAGGACGTTTATTGGGCCTAAAGCATCCGTAGCCGGCTTTGCAAGTCTTCGGTTAAATCCACCTGCTCAACAGATGGGCCGCTGGAGATACTACAGAGCTAGGGAGTGGGAGAGGCAGACGGTATTCAGTGGGTAGGGGTAAAATCCTCTGATCCATTGAGGACCACCAGTGGCGAAGGCGGTCTGCCAGAACACGTTCGACGGTGAGGGATGAAAGCTGGGGGAGCAAAC
>X1102.19321.6642__S_024
TACGGAGGGGGCTAGCGTTGTTCGGAATTACTGGGCGTAAAGCGCACGTAGGCGGCTTTGTAAGTTAGAGGTGAAAGCCCAGGGCTTAACCCTGGAATTGCCTTTAAGACTGCATCGCTAGAATCGTGGAGAGGTGAGTGGAATTCCGAGTGTAGAGGTGAAATTCGTAGATATTCGGAAGAACACCAGTGGCGAAGGCGACTCACTGGACACGTATTGACGCTGAGGTGCGAAAGCGTGGGGAGCAAA
>X2104.11917.24816__R_032
TACGTAGGGTGCGAGCGTTAATCGGAATTACTGGGCGTAAAGCGTGCGCAGGCGGTTCGCTAAGACCGATGTGAAATCCCCGGGCTTAACCTGGGAACTGCATTGGTGACTGGCGGGCTAGAGTATGGCAGAGGGGGGTAGAATTCCACGTGTAGCAGTGAAATGCGTAGAGATGTGGAGGAATACCGATGGCGAAGGCAGCCCCCTGGGCCAATACTGACGCTCATGCACGAAAGCGTGGGGAGCAAA
>X1101.8946.5922__S_052
TACCAGCACCTCGAGTGGTCAGGAGGTTTATTGGGCCTAAAGCATCCGTAGCCGGCTTTGCAAGTCTCCGGTTAAATCCAGCTGCTCAACAGATGGGCTGCCGGAGATACTACAAAGCTAGGGAGCGGGAGAGGTAGACGGTATTCGGTGGGTAGGGGTAAAATCCACTGATCCATCGAGGACCACCAGTGGCGAAGGCGGTCTACCAGAACGCGTTCGACGGTGAGGGATGAAAGCTGGGGGAGCAAA
>X1103.16551.9794__S_024
TACAGAGGGTGCAAGCGTTGTTCGGAATTATTGGGCGTAAAGGGCGCGTAGGCGGTGCGGTAAGTCTGTAGTGAAATCTCTGGGCTCAACTCAGAGTCTGCTATAGAAACTGCCGTGCTTGAGTGTGGGAGAGGTGAGTGGAATTCCCGGTGTAGCGGTGAAATGCGTAGATATCGGGAGGAACACCTGTGGCGAAAGCGGCTCACTGGACCACAACTGACGCTGAGGCGCGAAAGCTAGGGGAGCAAA
>X1101.7260.13962__S_087
GACAGAGGTGCCAAGCGTTAGGCGGAATCACTGGGCTTAAAGCGTGTGTAGGCGGGCGATCAAGTACCTTGTGAAATCCCACGGCTCAACCGTGGAACTGCTGGGTATACTGGTTGTCTTGAGCCAGCTAGGGGCGAGCGGAACAGACGGTGGAGCGGTGAAATGCGTAGATATCGTCTGGAACGCCGAAGGTGAAAACAGCTCGCTGGGGCTGCGCTGACGCTGAGACACGAAAGCCAGGGGAGCGAA
>X1101.15624.15246__R_119
TACGAAGGGTGCAAGCGTTAATCGGAATTACTGGGCGTAAAGCGTGCGTAGGCGGTTTTTTAAGTCTGCTGTGAAATCCCCGGGCTCAACCTGGGAATGGCAGTGGATACTGGAAAGCTAGAGTGTGTCAGAGGATGGTGGAATTCCCGGTGTAGCGGTGAAATGCGTAGAGATCGGGAGGAACATCAGTGGCGAAGGCGGCCATCTGGGACAACACTGACGCTGAGGCACGAAAGCGTGGGGAGCAA
>X1101.19542.20538__S_028
TACGTAGGGGGCGAGCGTTGTCCGGAGTTACTGGGCGTAAAGCGCACGCAGGCGGCCTCTCGCGTTCGAGGTGACAGTCTCCGGCTTAACTGGAGAAGGTCCTTGAAGACGGGGGGGCTTGAGGACTTGAGAGGGACACGGAATTCCGGGTGTAGTGGTGAAATGCGTAGATATCCGGAGGAACACCAAAGGCGAAGGCAGTGTCCTGGCAAGTTCCTGACGCTCAGGTGCGAAAGCCAGGGGAGCGAA
>X1101.4368.17792__R_071
TACAGAGACTGCAAGCGTTATTCGGATTCACTGGGCGTAAAGGGTGCGCAGGCGGCCGTGTGTGTGAGGCGTGAAAGCCCGGAGCTCAACTCCGGAATTGCACCTCAAACTACATGGCTAGAGCATTGGAGAGGGTAGCGGAATTCACGGTGTAGCAGTGAAATGCGTAGATATCGTGAGGAACACCAGAGGCGAAGGCGGCTACCTGGACAATTGCTGACGCTCAGGCACGAAAGCGTGGGGAGCAA
>X1101.10207.16093__S_024
TACGGAGGGTGCGAGCGTTGTCCGGAATCACTGGGCGTAAAGGGCGCGTAGGTGGCGCAGGAAGTCAACGGTGAAAGTTCGGGGCTCAACCCTGAATCGGCCGTCGATACTCCTGGGCTGGAGCACTGTAGAGGCAGATGGAATTCCGGGTGTAGCGGTGGAATGCGTAGAGATCCGGAAGAACACCGGTGGCGAAGGCGGTCTGCTGGGCAGTTGCTGACACTGATGCGCGACAGCGTGGGGAGCAA
>X1101.12120.22592__R_128
TACGAAGGGTGCAAGCGTTACTCGGAATTACTGGGCGTAAAGGGTGCGTAGGTGGTTTGTTAAGTCTGCTGTGAAATCCCCGGGCTCAACCTGGGAATGGCAGTGGATACTGGCAAGCTAGAGTGCGGTAGAGGGTAGTGGAATTCCCGGTGTAGCAGTGAAATGCGTAGAGATCGGGAGGAACACCAGTGGCGAAGGCGGCTACCTGGACCAGCACTGACACTGAAGCACGAAAGCGTGGGGAGCAA
>X1101.15126.17485__S_096
TACGTAGGGGGCAAGCGTTGTCCGGATTTATTGGGCGTAAAGAGCGTGTAGGCGGCCATACAGGTCAGCTGTGAAAACTCGAGGCTCAACCTCGAGACGTCGGTTGAAACCGTATGGCTAGAGTCCGGAAGAGGAGAGTGGAATTCCCGGTGTAGCGGTGAAATGCGCAGATATCGGGAAGAACACCCGTGGCGAAGGCGGCTCTCTGGGACGGTACTGACGCTGAGACGCGAAAGCGTGGGGAGCGA
>X1101.15138.20987__S_085
GACAGAGGTGCCGAGCGTTAGGCGGAATCACTGGGCTTAAAGCGTGTGTAGGCGGGCGGGCAAGTACCTTGTGAAATCCCACGGCTCAACCGTGGAACGGCTGGGTATACTGCCTGTCTTGAGCCAACTAGGGGCGAGCGGAACAGACGGTGGAGCGGTGAAATGCGTAGATATCGTCTGGAACGCCAAAGGTGAAAACAGCTCGCTGGGGTTGTGCTGACGCTGAGACACGAAAGCCAGGGGAGCGA
>X1101.23134.18351__S_085
TACGTAGGGGGCGAGCGTTGTCCGGATTTATTGGGCGTAAAGAGCGTGTAGGCGGCTTTGCAGGTCCGCTGTGAAAACTCGAGGCTCAACCTCGAGCTGTCGGTGGAAACCGTAAAGCTAGAGTCCGGAAGAGGAGAGTGGAATTCCCGGTGTAGCGGTGAAATGCGCAGATATCGGGAAGAACACCCGTGGCGAAGGCGGCTCTCTGGGACGGTACTGACGCTGAGACGCGAAAGCGTGGGGAGCGA
>X1101.12186.24723__S_125
TACGTAGGGTGCGAGCGTTAATCGGAATTACTGGGCGTAAAGCGTGCGCAGGCGGTGCGTTGTGTCGGTGGTGAAATCCCCGGGCTTAACCTGGGAACTGCCATCGAAACTGGCGTACTAGAGTGTGGCAGAGGGGGGTGGAATTCCGCGTGTAGCAGTGAAATGCGTAGATATGCGGAGGAACACCGATGGCGAAGGCAGCCCCCTGGGCTAACACTGACGCTCAGGCACGAAAGCGTGGGGAGCAA
>X1101.13377.17850__S_113
TACGTAGGTGGCAAGCGTTGTCCGGATTTATTGGGCGTAAAGAGCGCGCAGGCGGTGCGCCAAGTCCGAGGTGAAATCTCCCGGCTCAACTGGGAGGGGTCTTCGGATACTGGCGGACTTGAGGAGAGCAGAGGTGAGTGGAATTCTCGGTGTAGTGGTGAAATGCGTAGATATCGAGAGGAACACCAGCGGCGAAGGCGGCTCACTGGGCTCCACCTGACGCTGAGGCGCGAAAGCGTGGGGAGCGA
>X1101.10347.20835__S_118
GACGTAGGGGGCCAGCGTTGCTCGGAATTACTGGGCGTAAAGGGTCCGTAGGCGGTGCGGTAAGTCGGGAGTGAAATCTCTGGGCTTAACTCAGAGGCTGCTTCCGAAACTACCGTGCTAGAGTGCGAGAGAGGCAAGTGGAATTGCGGGTGTAGCGGTGAAATGCGTAGATATCCGCAGGAACATCCGAGGCGAAAGCGGCTTGCTGGATCGCAACTGACGCTGAGGGACGAAAGCTAGGGGAGCAA
>X1101.11570.15706__S_081
GACGTGGGGGGCCAGCGTTGCTCGGAATTACTGGGTGTAAAGGGTTCGTAGGCGGTGTGGCAAGTCGGGAGTGAAATCTCTGGGCTTAACTCAGAGACTGCTTCCGAAACTGCTGTGCTTGAGTGTGGGAGAGGCGCGTGGAATTGCAGGTGTAGCGGTGAAATGCGTAGATATCTGCAGGAACACCCGTGGCGAAAGCGGCGCGCTGGACCACTACTGACGCTGAGGAACGAAAGCTAGGGGAGCAA
>X1101.19340.26608__R_072
TACGAAGGGGGCTAGCGTTGTTCGGATTTACTGGGCGTAAAGCGCACGTAGGCGGATCGTTAAGTCGGGGGTGAAATCCTGGAGCTCAACTCCAGAACTGCCTTCGATACTGGCGATCTTGAGTCCGGAAGAGGTGAGTGGAACTCCTAGTGTAGAGGTGGAATTCGTAGATATTAGGAAGAACACCAGTGGCGAAGGCGGCTCACTGGTCCGGTACTGACGCTGAGGTGCGAAAGCGTGGGGAGCAA
>X1101.12264.28560__S_088
TACGAAGGGGGCGAGCGTTGTTCGGAATTACTGGGCGTAAAGGGCGCGCAGGCGGCCTCAGGAGTCAGATGTGAAAGCCCCGGGCTCAACCTGGGAATGGCATTTGATACTCTGAGGCTGGAGTACGGGAGAGGAGAGTGGAATTCCCAGTGTAGAGGTGAAATTCGTAGATATTGGGAAGAACACCGGTGGCGAAGGCGGCTCTCTGGACCGTAACTGACGCTGAGGCGCGAAAGCGTGGGGAGCAA
>X1101.18811.8967__R_024
TACGAAGGGGGCTAGCGTTGCTCGGAATCACTGGGCGTAAAGCGCACGTAGGCGGACTCTTAAGTCGGTGGTGAAATCCTGGAGCTCAACTCCAGAACTGCCTTCGATACTGAGAGTCTCGAGTCCGGGAGAGGTGAGTGGAACTGCGAGTGTAGAGGTGAAATTCGTAGATATTCGCAAGAACACCAGTGGCGAAGGCGGCTCACTGGCCCGGTACTGACGCTGAGGTGCGAAAGCGTGGGGAGCAA
>X1101.11100.24423__S_118
TACAGAGGGTGCGAGCGTTGTCCGGAATCACTGGGCGTAAAGGGCGCGTAGGCGGCCTGATAAGTAGGGGGTGAAATCCTGCGGCTTAACCGCAGGGCTGCCTTCTAGACTGTCAGGCTTGAGCACGGTAGAGGCGGATGGAATTCCCGGTGTAGCGGTGGAATGCGTAGAGATCGGGAAGAACATCAGTGGCGAAGGCGGTCCGCTGGGCCGTTGCTGACGCTGAGGCGCGACAGCGTGGGGAGCAA
>X1101.20539.25413__R_127
TACGTAGGAGGCAAGCGTTGTCCGGAATCACTGGGCGTAAAGCGCGTGTAGGTGGTACGACAAGTCTGCTGTGAAAGCGCCTGGCTTAACCGGGCGAGGTCGGCGGAAACTGTCGCACTCGAGGACGGTAGAGGGGGGTGGAATTCCCGGTGTAGTGGTGAAATGCGTAGAGATCGGGAGGAACACCTGTGGCGAAGGCGGCCCCCTGGGCCGGCCCTGACACTGAGACGCGAAGGCGTGGGGAGCGA
>X1101.12494.25471__S_042
TACGTAGGTGGCAAGCGTTGTCCGGATTTACTGGGCGTAAAGAGCGCGCAGGCGGTCGTGCAAGTCGCGTGTGAAAGCCCCCGGCTCAACTGGGGAGGGTCACGCGATACTGTTCGACTCGAAGGCAGGAGAGGGAAGTGGAATTCCCGGTGTAGTGGTGAAATGCGTAGATATCGGGAGGAACACCAGTGGCGAAGGCGACTTCCTGGCCTGTTCTTGACGCTGAGGCGCGAAAGCTAGGGTAGCAA
>X1101.12117.21960__S_024
TACAGAGGGTGCGAGCGTTGTCCGGAATCACTGGGCGTAAAGGGCGCGTAGGCGGCTCGGTAAGGTTGCGGTGAAAGCCCGGGGCTCAACCCCGGGTCGGCCGTGGCAACTGCTGGGCTGGAGCACTGTAGAGGCAGGTGGAATTCCGGGTGTAGCGGTGGAATGCGTAGAGATCCGGAAGAACACCGGTGGCGAAGGCGGCCTGCTGGGCAGTAGCTGACGCTGAGGCGCGACAGCGTGGGGAGCAA
>X1101.13606.4503__S_024
TACGGAGGGTGCGAGCGTTGTCCGGAATCACTGGGCGTAAAGGGCGCGTAGGCGGCAGGGAAAGTCAACGGTGAAAGCTCGGGGCTCAACCCCGAGTCGGCCGTCGATACTTCTTTGCTCGAGCACTGTAGAGGCAGGTGGAATTCCGGGTGTAGCGGTGGAATGCGTAGAGATCCGGAAGAACACCGGTGGCGAAGGCGGCCTGCTGGGCAGTAGCTGACGCTGATGCGCGACAGCGTGGGGAGCAA
>X1101.16054.6819__R_057
TACGAACTGTGCGAACGTTATTCGGAATCACTGGGCTTACAGGGTGCGTAGGCGGCCTGTTAAGTAGGGTGTGAAAGCCCCCGGCTCAACCGGGGAATGGCGCCCTAAACTGGCGGGCTGGAGTGAGATAGGGGTGTGTGGAACTTCCGGTGGAGCGGTGAAATGTGTTGATATCGGAAGGAACGCCGGTGGCGAAAGCGACACACTGGATCTTGTCTGACGCTGAGGCACGAAAGCCAGGGGAGCGA
>X1101.23592.12520__S_087
TACGGAGGGTGCAAGCGTTAATCGGAATTACTGGGCGTAAAGCGTGCGTAGGTGGTTCGTTAAGTCCGTTGTGAAAGCCCCGAGCTCAACTTGGGAATTGCAGTGGATACTGGCGAGCTGGAGTGCGGTAGAGGAAGGTGGAATTCCCGGTGTAGCGGTGAAATGCGTAGAGATCGGGAGGAACACCAGTGGCGAAGGCGGCCTTCTGGACCAGCACTGACACTCAAGCACGAAAGCGTGGGGAGCAAA
>X1101.14235.9128__S_109
TACGTAGGGGGCAAGCGTTGTCCGGATTTATTGGGCGTAAAGAGCGTGTAGGCGGTCTGGTAGGTCCGTTGTGAAAACTCGAGGCTCAACCTCGAGACGCCGATGGAAACCCTCAGACTAGAGTCCGGAAGAGGAGAGTGGAATTCCTGGTGTAGCGGTGAAATGCGCAGATATCAGGAAGAACACCCGTGGCTAAGGCGGCTCTCTAGTACGGTACTGACGCTGAGACGCGAAAGCGTGGGGAGCGA
>X1101.13362.20123__R_019
TACGTAGGGGGCAAGCGTTGTCCGGATTCATTGGGCGTAAAGAGCGTGTAGGCGGCTTGAAAGGTCAGCTGTGAAAACTCGAGGCTCAACCTCGAGACGTCGGTTGAAACCATCTGGCTAGAGTCCGGAAGAGGAGTGTGGAATTCCCGGTGTAGCGGTGAAATGCGCAGATATCGGGAAGAACACCCGTGGCGAAGGCGGCACTCTGGGACGGTACTGACGCTGAGACGCGAAAGCGTGGGGAGCGA
>X1101.13959.12333__S_052
TACAGAGGGTGCGAGCGTTGTTCGGAATTATTGGGCGTAAAGGGCGCGTAGGCGGTCGCGTAAGTCACCTGTGAAATCTCCTGGCTCAACTGGGAGCTTGCAGGCGAAACTGCGTAACTGGAGTGTGGGAGAGGTGCGTGGAATTCCCGGTGTAGCGGTGAAATGCGTAGATATCGGGAGGAACACCTGTGGCGAAAGCGGCGCACTGGACCACAACTGACGCTGAGGCGCGAAAGCTAGGGGAGCAA
>X1102.25084.12672__S_040
TACAGAGGTCCCGAGCGTTGTTCGGATTCACTGGGCGTAAAGGGTGCGTAGGCGGTCGGGTAAGTCTGATGTGAAATCTCACAGCTTAACTGTGAAACTGCATTGGATACTATTCGGCTTGAGGTCTGGAGGGGGGACTGGAATTCTCGGTGTAGCAGTGAAATGCGTAGATATCGAGAGGAACACCAGTGGCGAAGGCGAGTCCCTGGACAGGTCCTGACGCTGAGGCACGAAAGCTAGGGGAGCAA
>X1104.16965.6238__R_128
TACGAAGGGGGCTAGCGTTGTTCGGAATTACTGGGCGTAAAGCGCGCGCAGGCGGCTATCCAAGTCAGTGGTGAAAGCCCGGAGCTCAACTCCGGAACTGCCATTGAAACTGTTTAGCTTGAGGATGAGAGAGGTGAGTGGAATTCCCAGTGTAGAGGTGAAATTCGTAGATATTGGGAAGAACACCGGTGGCGAAGGCGGCTCACTGGCTCATTACTGACGCTCAGGCGCGATAGCGTGGGGATCAAA
>X1102.12695.27065__S_048
TACAGAGGGGGCAAGCGTTGTTCGGAATTACTGGGCGTAAAGGGCGCGTAGGCGGCCTGTTAAGTCGGACGTGAAATCCCCGGGCTCAACCCGGGAACTGCGTCCGATACTGGCAGGCTTGAATCCGGGAGAGGGATGTGGAATTCCAGGTGTAGCGGTGAAATGCGTAGATATCTGGAGGAACACCGGTGGCGAAGGCGGCATCCTGGACCGGCATTGACGCTGAGGCGCGAAAGCCAGGGGAGCAA
>X1101.12392.16129__S_006
TACGTAGGGTGCGAGCGTTAATCGGAATTACTGGGCGTAAAGCGTGCGCAGGCGGTGAGCTGTGTCCGATGTGAAAGCCCCGGGCTTAACCTGGGAATGGCATTGGAAACTGGCTCGCTGGAGTGTGGCAGAGGGGGGTGGAATTCCGCGTGTAGCAGTGAAATGCGTAGAGATGCGGAGGAACACCGATGGCGAAGGCAGCCCCCTGGGCTAACACTGACGCTCAGGCACGAAAGCGTGGGGAGCAA
>X1101.7629.19877__S_093
TACGAAGGGGGCTAGCGTTGCTCGGAATTACTGGGCGTAAAGCGCACGTAGGCGGTCTTTTAAGTCGGGGGTGAAATCCTGGAGCTCAACTCCAGAACTGCCTTCGATACTGGAAGACTTGAGTCCGGGAGAGGTGAGTGGAACTGCGAGTGTAGAGGTGAAATTCGTAGATATTCGCAAGAACACCAGTGGCGAAGGCGGCTCACTGGCCCGGTACTGACGCTGAGGTGCGAAAGCGTGGGGAGCAA
>X1101.20318.10499__S_088
TACGGAGGGTGCGAGCGTTGTCCGGAATCACTGGGCGTAAAGGGCGCGTAGGCGGCGCGAGCAGTCAACGGTGAAAGCCCGGAGCTCAACTCCGGGTCGGCCGTCGATACTCTCGTGCTTGAGCACTGTAGAGGCAGGTGGAATTCCGGGTGTAGCGGTGGAATGCGTAGAGATCCGGAAGAACACCGGTGGCGAAGGCGGCCTGCTGGGCAGTAGCTGACGCTGATGCGCGACAGCGTGGGGAGCAA
>X1102.18652.2332__S_085
TACGGAGGTGGCGAGCGTTGTCCGAAGTTACTGGGCGTAAAGCGCGCGTAGGCGGGCTCTTAAGTGAGAAGTGAAAGGCTGGGGCTCAACTCCATGCAGTGCTTCTCATACTGGGGGTCTTGAGGGCGGTAGAGAGAAGTGGAATGGCTGGTGTAGCGGTGAAATGCGTAGATATCAGTCGGAACACCGGTGGCGAAGGCGGCTTCTTGGGCCGTTTCTGACGCTGAGGCGCGAAAGCCAGGGGAGCG
>X1102.17748.27390__S_012
TACAGAGGGTGCGAGCGTTGTTCGGAATTATTGGGCGTAAAGGGCGCGTAGGCGGCGCGGTATGTCACCTGTGAAATCTCCTGGCTCAACTGGGAGCTTGCAGGCGAAACTGCCGTGCTGGAGTGTGGGAGAGGTGCGTGGAATTCCTGGTGTAGCGGTGAAATGCGTAGATATCAGGAGGAACACCTGTGGCGAAAGCGGCGCACTGGACCACAACTGACGCTGAGGCGCGAAAGCTAGGGGAGCAA
>X1102.19918.6228__S_031
TACGAAGGGGGCTAGCGTTGTTCGGAATTACTGGGCGTAAAGGGCGCGTAGGCTGTGCTGTAAGTCAGGCGTGAAATCCCCGGGCTCAACCTGGGAATTGCGTTTGATACTGCGGCGCTGGAATGCAGGAGAGGATGGCGGAATTCCCAGTGTAGAGGTGAAATTCGTAGATATTGGGAAGAACACCGGTGGCGAAGGCGGCCATCTGGCCTGTAATTGACGCTGAGGCGCGAAAGCGTGGGGAGCAA
>X1101.11247.8998__S_006
TACAGAGGTCCCAAGCGTTGTTCGGATTCACTGGGCGTAAAGGGTGCGTAGGTGGTGAGGTAAGTCGGATGTGAAATCTCCGAGCTCAACTCGGAAATGGCATTGGAAACTACCTTGCTCGAGGGTTGGAGGGGGGACTGGAATGCTTGGTGTAGCAGTGAAATGCGTAGATATCAAGCGGAACACCAGTGGCGAAGGCGAGTCCCTGGACAACTCCTGACACTGAGGCACGAAAGCTAGGGGAGCAA
>X1101.24421.20260__R_025
TACGAAGGGGGCTAGCGTTGCTCGGATTGACTGGGCGTAAAGGGCGCGTAGGCGGTTCGTACAGTCAGACGTGAAATTCCTGGGCTCAACCTGGGGGCTGCGTTTGATACGTGCGGGCTTGAGTTCGGAAGAGGGTCGTGGAATTCCCAGTGTAGAGGTGAAATTCGTAGATATTGGGAAGAACACCGGTGGCGAAGGCGGCGACCTGGTCCGATACTGACGCTGAGGCGCGAAAGCGTGGGGAGCAA
>X1101.22357.11706__S_006
TACGTAGGAGACGAGCGTTGTCCGGAGTTACTGGGCGTAAAGGGTGCGCAGGTGGCCGCGCGCGTGGGGAGTGAAATCGCCTGGCTTAACTGGGCGGGGGCTTTCCAGACGGCGTGGCTTGAGCCACAGAGGGGGGCGTGGAATTCCGGGTGGAGCGGTGAAATGCGTAGAGATCCGGAGGAACACCGACGGCGCAGGCAGCGCCCTGGCTGTGATAGCTGACACTGAGGCACGAAAGCTGGGGGAGC
>X1102.19407.15280__R_114
TACAGGGGGTGCAAACGTTGCTCGGAATCATTGGGCGTAAAGCGCACGTAGGCGGTTCGTTATGTCGGATGTGAAAGCCCTTGGCTTAACCGAGGAAGTGCATCCGAAACTGGCGAGCTAGAGTACGAAAGAGGATCGCGGAATTCCCGGTGTAGAGGTGAAATTCGTAGATATCGGGAGGAACACCGGTGGCGAAGGCGGCGATCTGGGTCGATACTGACGCTGAGGTGCGAAAGCGTGGGGAGCAA
>X1102.25714.18854__S_030
TACGTAGGGGGCCAGCGTTGCTCGGAATTACTGGGCGTAAAGGGTCCGTAGGCGGTGTGGCAAGTCGGGAGTGAAATCTCTGGGCTTAACTCAGAGGCTGCTTCCGAAACTGCCGTGCTAGAGTGTGAGAGAGGCGAGTGGAATTGCGGGTGTAGCGGTGAAATGCGTAGATATCCGCAGGAACATCCGAGGCGAAAGCGGCTCGCTGGATCACAACTGACGCTGAGGGACGAAAGCTAGGGGAGCAA
>X1102.25945.24472__S_027
TACAGAGGGTGCGAGCGTTAATCGGAATTACTGGGCGTAAAGCGTGCGTAGACGGTTATGTAAGTCGGGTGTGAAAGCCCCGGGCTCAACCTGGGAATGCCATTCGAGACTGCATAGCTAGGGTGCGGAAGAGGGAAGCGGAATTTCAGGTGTAGCGGTGAAATGCGTAGATATCTGAAGGAACACCAGTGGCGAAAGCGGCTTCCTGGTCCAGCACCGACGTTCAGGCACGAAAGCGTGGGGAGCAA
>X1102.14593.12156__S_096
TACGTAGGGTGCAAGCGTTGTCCGGAATTATTGGGCGTAAAGAGCTCGTAGGCGGTTCGTCGCGTCGGCTGTGAAATCCCGGAGCTCAACTCCGGGTCTGCAGTCGATACGGGCGGACTTGAGTTCGGCAGGGGAGACTGGAATTCCTGGTGTAGCGGTGAAATGCGCAGATATCAGGAGGAACACCGGTGGCGAAGGCGGGTCTCTGGGCCGATACTGACGCTGAGGAGCGAAAGCGTGGGGAGCGA
>X1101.23834.14869__R_102
GACAGAGGTGCCAAGCGTTAGGCGGAATCACTGGGCTTAAAGCGTGTGTAGGCGGATGCCTAAGTACCTTGTGAAATCCCCCGGCTCAACCGGGGAACTGCTGGGTATACTGGGTGTCTTGGGTCATCTAGGGGCTGCCGGAACAAATGGTGGAGCGGTGAAATGCGTAGATATCATTTGGAACGCCAACGGCGAAAGCAGGCAGCTGGGGATGCACCGACGCTGAGACACGAAAGCCAGGGGAGCGA
>X1101.8499.10444__S_063
TACAGAGGTCCCGAGCGTTGTTCGGATTCACTGGGCGTAAAGGGTGCGTAGGTGGTGAGGTAAGTCGGATGTGAAAGCTCGGAGCTCAACTCCGAAATGGCATTGGAAACTACCTTGCTCGAGGGTTGGAGGGGGGACTGGAATTCTCGGTGTAGCAGTGAAATGCGTAGATATCGAGAGGAACACCAGTGGCGAAGGCGAGTCCCTGGACAACTCCTGACACTGAGGCACGAAAGCTAGGGGAGCAA
>X1101.20215.14184__S_053
GACAGAGGTGCCGAGCGTTAGGCGGAATCACTGGGCTTAAAGCGTGTGTAGGCGGACTTCTAAGTACCTTGTGAAATCCCACGGCTCAACCGTGGAACTGCTTGGTATACTGGTCGTCTTGAGCCATCTAGGGGCTGTCGGAACAAATGGTGGAGCGGTGAAATGCGTAGATATCATTTGGAACGCCAAAGGTGAAAACAGACAGCTGGGGATGTGCTGACGCTGAGACACGAAAGCCAGGGGAGCGA
>X1103.27325.16638__S_111
TACGTAGGAGGCGAGCGTTGTCCGGAATTACTGGGCGTAAAGCGCGTGTAGGCGGTCTGAATAGTCTGCTGTGAAAGCGCCTGGCTTAACCGGGCGAGGTCGGCGGAAACTCTCAGACTGGAGGCCGGTAGAGGGGGGTGGAATTCCCGGTGTAGTGGTGAAATGCGTAGAGATCGGGAGGAACACCTGTGGCGAAGGCGGCCCCCTGGGCCGCGCCTGACGCTGATACGCGAAGGCTAGGGGAGCGAA
>X1101.15472.24878__R_125
GACGAAGGTGGCGAGCGTTGTTCGGAATCACTGGGCATAAAGCGCACGTAGGCGGTGACGTAAGTCGGGTGTGAAATCCCTCGGCCTAACCGAGGAACTGCGCCCGATACTGCGTTGCTTGAGGACCAGAGGGGTGCATGGAATTTCCGGTGGAGCGGTGAAATGCGTTGATATCGGAAGGAACTCCGGCGGCGAAAGCGATGCACTGGCTGGTTTCTGACGCTGAGGTGCGAAAGCCAGGGGAGCAA
>X1101.25714.22565__R_049
TACGTAGGGGGCAAGCGTTGTCCGGAATCACTGGGCGTAAAGCGCGCGCAGGCGGCTATCTACGTCCGGGGTGAAAGCCCAGAGCTCAACTCTGGGACTGCCTTGGATACGGGATAGCTTGAGGATCGGAGAGGCAAGGGGAATTCCACGTGTAGCGGTGAAATGCGTAGAGATGTGGAGGAACACCTGTGGCGAAGGCGCCTTGCTGGCCGATTTCTGACGCTGAGGCGCGAAAGCGTGGGGAGCAA
>X2102.27378.12243__R_025
CACGTAGGGTGCGAGCGTTGTCCGGAATTATTGGGCGTAAAGAGCTCGTAGGCGGTGTGTCGCGTCGGCCGTGAAAACCTGCAGCTTAACTGTGGGCTTGCGGTCGATACGGGCATCACTGGAGTTCGGCAGGGGAGACTGGAATTCCTGGTGTAGCGGTGAAATGCGCAGATATCAGGAGGAACACCGGTGGCGAAGGCGGGTCTCTGGGCCGATACTGACGCTGAGGAGCGAAAGCGTGGGGAGCGA
>X1101.9162.7514__S_040
TACGTAGGGGGCGAGCGTTGTCCGGATTTATTGGGCGTAAAGAGCTCGTAGGCGGCTTGGCAAGTCGGGTGTGAAACCTCCAGGCTCAACCTGGAGACGCCACTCGATACTGCCATGGCTAGAGTCCGGTAGGGGACCACGGAATTCCTGGTGTAGCGGTGAAATGCGCAGATATCAGGAGGAACACCGGTGGCGAAGGCGGTGGTCTGGGCCGGCACTGACGCTGAGGAGCGAAAGCGTGGGTAGCA
>X1101.5044.8872__S_104
TACGTAGGTGGCGAGCGTTGTCCGGATTTATTGGGCGTAAAGCGCGCGCAGGCGGCCGCGCAAGTCTGTCGTGAAATCTCCCTGGCTCAACCGGGAGGGGGCGATGGAGACTGCGCAGCTGGAGGGACCTAGAGGCCGGTGGAATTCCCGGTGTAGTGGTGAAATGCGTAGAGATCGGGAGGAACACCAGTGGCGAAGGCGGCCGGCTGGGGGTGCCCTGACGCTGAGGCGCGAAAGCGTGGGGAGCG
>X1101.16248.8514__S_109
TACGTACGAGGCGAGCGTTATCCGGAATTACTGGGCGTAAAGCGCGCGCAGGTGGTGCCGTAAGTTGGGCGTGAAATCTCCCGGCCTAACTGGGAGGGGTCGCCCAAGACTGCGGGACTTGAGGCTGGCAGAGGTAGGTGGAATTCCTGGTGTAGTGGTGAAATGCGTAGAGATCAGGAGGAACACCGGTGGCGAAGGCGGCCTACTGGGCCAGCACTGACGCTGAGGCGCGAAAGCTCGGGGAGCGA
>X1101.16538.26052__S_027
TACGGGGGGGGCAAGCGTTGTTCGGAATTACTGGGCGTAAAGGGCTCGTAGGCGGCCAACTAAGTCAGACGTGAAATCCCTCGGCTTAACCGGGGAACTGCGTCTGATACTGGATGGCTTGAGTGTGGGAGAGGGATGCGGAATTCCAGGTGTAGCGGTGAAATGCGTAGATATCTGGAGGAACACCGGTGGCGAAGGCGGCATCCTGGACCATTACTGACGCTGAGTGAGCGAAAGCCAGGGGAGCA
>X1101.21143.27937__S_006
GACAGAGGTCTCGAGCGTTAGGCGGAATCACTGGGCTTAAAGCGTGTGTAGGCGGACTTGTAAGTACCTTGTGAAATCCCACGGCTCAACCGTGGAACTGCTTGGTATACTGCTTGTCTTGGGCCAGCTAGGGGTTACCGGAACAAACGGTGGAGCGGTGAAATGCGTAGATATCGTTTGGAACGCCAATGGTGAAAACAGGTAACTGGGGCTGTGCCGACGCTGAGACACGAAAGCCAGGGGAGCGA
>X1102.19207.10402__S_005
TACGGAGGTGGCGAGCGTTGTCCGAAGTTACTGGGCGTAAAGCGCGCGTAGGCGGGGGATTAAGTGAGAAGTGAAAGGCTGGGGCTCAACTCCATGCAGTGCTTCTCATACTGGTCTTCTTGAGGGGGGTAGAGAGAAGTGGAATGGCTGGTGTAGCGGTGAAATGCGTAGATATCAGTCGGAACACCGGTGGCGAAGGCGGCTTCTTGGGCCCTACCTGACGCTGAGGCGCGAAAGCCAGGGGAGCG
>X1102.21902.11842__S_021
TACGAAGGTGGCAAGCGTTGTTCGGATTTACTGGGCGTAAAGGGAGCGTAGGTGGTTAGGTAAGCCCTCCGGGAAATCTTCAGGCTTAACCTGAAAAGGTCGGGGGGGACTGCCTAGCTAGAGGGCGGGAGAGGAGCGCGGAATTCCCGGTGTAGCGGTGAAATGCGTAGAGATCGGGAGGAAGGCCGGTGGCGAAGGCGGCGCTCTGGAACGTTTCTGACACTGAGGCTCGAAAGCGTGGGGAGCAA
>X1102.25099.13899__S_044
TACGTAGGGGGCGAGCGTTGTCCGGATTTATTGGGCGTAAAGAGCTCGTAGGCGGTTTGGCAAGTCGGGTGTGAAAACTCCGGGCTCAACTCGGAGACGCCACTCGATACTGCTATGACTCGAGTCCGGTAGGGGAGTGCGGAATTCCTGGTGTAGCGGTGAAATGCGCAGATATCAGGAGGAACACCGGTGGCGAAGGCGGCACTCTGGGCCGGTACTGACGCTGAGGAGCGAAAGCGTGGGGAGCG
>X1102.7659.15539__R_028
GACGGAGGGTGCGAGCGTTGTTCGGATTGACTGGGCGTAAAGGGCGTGTAGGCGGTCGGCCAAGTCTGATGTGAAAGCCCGAGGCTCAGCCTCGGAAGTGCGTCGGAAACTAGTCGGCTGGAGCGCGATAGAGGAGGGTGGAATTCCTGGTGTAGCGGTGAAATGCGTAGATATCAGGAGGAACACCGGCGGCGAAGGCGGCCCTCTGGATCGTTGCTGACGCTGAGACGCGAAAGCGTGGGGAGCAA
>X1101.23807.12132__S_013
TACGAAGGGGGCTAGCGTTGTTCGGAATTACTGGGCGTAAAGCGTGCGCAGGCGGCCTTCCAAGTCAGGGGTGAAAGCCCAGAGCTCAACTCTGGAATTGCCTTTGAGACTGTGAGGCTTGAGTACGGGAGAGGTGAGTGGAATTCCCAGTGTAGAGGTGAAATTCGTAGATATTGGGAAGAACACCGGTGGCGAAGGCGGCTCACTGGCCCGAAACTGACGCTCATGCACGACAGCGTGGGGATCAA
>X1101.12124.22014__S_057
TACAGAGGCCCCAAGCGTTACTGAGAATCACTGGGTTTAAAGGGTGCGTAGGTGGTCCGTTAAGTCTGTTGTGAAAGCCCTTGGCTCAACCAAGGAATTGCTTCGGATACTGGCGGACTTGAGGCTAGTAGAGGTCACTGGAACTGACGGTGGAGCGGTGAAATGCGTAGATATCGTCAGGAACGCCGGTGGTGAAGACGGGTGACTGGGCTAGTTCTGACACTGAGGCACGAAAGCGTGGGGAGCGA
>X1101.16250.22722__R_103
GACAGAGGGTGCAAACGTTGTTCGGAATTACTGGGCGTAAAGCGTGTGTAGGCGGCCGTGCAAGTCGGATGTGAAATCCCCGGGCTCAACCCGGGAAGTGCACCCGAAACTGCATGGCTCGAGTACCGGAGAGGTTGGTGGAATTCTCGGTGTAGAGGTGAAATTCGTAGATATCGAGAGGAACACCGGTGGCGAAGGCGGCCAACTGGACGAGTACTGACGCTGAGACACGAAAGCGTGGGGAGCAA
>X1102.21314.4672__R_063
TACGTAGGCAGCAAGCGTTGTTCGGAGTTACTGGGCGTAAAGGGTGTGTAGGCGGTTGTTTAAGTTTGGTGTGAAATCTCCCGGCTCAACTGGGAGGGTGCGCCGAATACTGAATGACTAGAGTGCGGGAGAGGAAAGTGGAATTCCTGGTGTAGCGGTGAAATGCGTAGATATCAGGAGGAACACCGGTGGTGTAGACGGCTTTCTGGACCGTAACTGACGCTGATACACGAAAGCGTGGGTAGCAA
>X1101.22123.7993__S_052
TACGTAGGGGGCAAGCGTTGTTCGGAATTACTGGGCGTAAAGGGCGTGTAGGCGGCGCGGTATGTTGGACGTGAAATCCCCGAGCTCAACTCGGGGCGGTCGTTCAAAACTGCCGTGCTAGAGTGTGGGAGAGGGAAGTGGAATTCCCGGTGTAGCGGTGAAATGCGTAGATATCGGGAAGAACACCTGTGGCGAAGGCGGCTTCCTGGCCCACAACTGACGCTGAGGCGCGAAAGCTAGGGGAGCAAA
>X1101.27474.9353__S_022
GACGTGGGGGGCCAGCGTTGCTCGGAATTACTGGGTGTAAAGGGTCAGTAGGCGGTGTGGCAAGTCGGGAGTGAAATCTCTGGGCTTAACTCAGAGACTGCTTCCGAAACTGCTGTGCTTGAGTATGGGAGAGGCGCGTGGAATTGCAGGTGTAGCGGTGAAATGCGTAGATATCTGCAGGAACACCCGTGGCGAAAGCGGCGCGCTGGACCATAACTGACGCTGAATGACGAAAGCTAGGGGAGCAA
>X1102.15178.22537__S_077
TACAGAGGTCCCAAGCGTTGTTCGGATTCACTGGGCGTAAAGGGTGCGTAGGTGGTTAGGTAAGTCCGATGTGAAATCTCCAGGCTCAACCTGGAAATGGCATTGGATACTATCTAGCTTGAGGAGTGGAGGGGGGACTGGAATTCTCGGTGTAGCAGTGAAATGCGTAGATATCGAGAGGAACACCAGTGGCGAAGGCGAGTCCCTGGACACTTCCTGACACTGAGGCACGAAAGCTAGGGGAGCAA
>X1101.13892.27292__S_014
TACGAAGGTGGCAAGCGTTGTTCGGATTTACTGGGCGTACAGGGAGCGTAGGCGGTTGGATAAGCCCTCCGTGAAATCTCCAGGCTTAACCTGGAAAGTGCAGAGGGGACTGTTCAGCTAGAGGATGGGAGAGGAGCGCGGAATTCCCGGTGTAGCGGTGAAATGCGTAGAGATCGGGAGGAAGGCCGGTGGCGAAGGCGGCGCTCTGGAACATTTCTGACGCTGAGGCTCGAAAGCGTGGGGAGCAA
>X1101.16844.26815__S_061
TACGTAGGAGGCGAGCGTTGTCCGGAATTACTGGGCGTAAAGAGCGCGTAGGCGGCGCTGTACGACCCGTGTGAAAGCCCCCGGCTCAACTGGGGAGGGTCACGGGTAACGGCAGTGCTCTGAGTGCAGGAGAGGGAAGTGGAACTCCGGGAGTAGCGGTGAAATGCGTAGAGACCCGGAGGAACACCGGTGGCGAAGGCGGCTTCCTGGTCTGCAACTGACGCTGTGGCGCGAAAGCTAGGGGAGCA
>X1104.13172.19467__R_035
TACGGAGGGGGCTAGCGTTGTCCGAAGTTACTGGGCGTAAAGCGCGCGTAGGCGGGTTGGTAAGTCCGCTGTGAAAGCCCGGAGCTTAACTCCGGAGGGTCGGTGGATACTGCCAGTCTTGAAGGTGCTAGGGGGAGATGGAATTACCGGTGTAGCGGTGAAATGCGTAGATATCGGTAGGAACACCAGTGGCGAAGGCGGTCTCCTGGGGCATTCTTGACGCTGAGGCGCGAAAGCTGGGGGAGCAAA
>X2104.24383.15764__S_006
TACGTAGGAGGCGAGCGTTGTCCGGAGTTACTGGGCGTAAAGGGTGCGCAGGCGGTGGCCCGCGTGGGCGGTGAAAGCTCCTGGCTCAACTGGGAGAGGGCCGTCCAGACGGGGTCACTTGAGAGGCGGAGAGGGGCGTGGAATTCCGGGTGGAGCGGTGAAATGCGTAGAGATCCGGAGGAACACCGACGGCGAAGGCAGCGCCCTGGCCGCCATCTGACGCTCAGGCACGAAAGCTGGGGGAGCGA
>X1101.15746.16946__S_096
TACGTAGGAGACGAGCGTTGTCCGGAGTTACTGGGCGTAAAGGGTGCGCAGGTGGCGGCGCGCGTGGGGGGTGAAATCGCCCGGCTTAACTGGGCGGGGGCCTTCCAGACGGCGTGGCTTGAGCAGCGGAGGGGGACGTGGAATTCCGGGTGGAGCGGTGAAATGCGTAGAGATCCGGAGGAACACCGACGGCGCAGGCAGCGTCCTGGCCGCTTGCTGACACTGAGGCACGAAAGCTGGGGGAGCAA
>X1101.19111.5671__S_109
TACGAAGGGGGCTAGCGTTGTTCGGAATTACTGGGCGTAAAGCGCGCGCAGGCGGTCCTTCAAGTCAGAGGTGAAAGCCCAGAGCTCAACTCTGGAATGGCCTTTGAGACTAGAGGACTTGGGTACGGGAGAGGTGAGTGGAATTCCGAGTGTAGAGGTGAAATTCGTAGATATTCGGAAGAACACCAGTGGCGAAGGCGGCTCACTGGCCCGTTACCGACGCTCAGGCGCGACAGCGTGGGGAGCAA
>X1101.8273.21043__R_002
TACGTAGGGTGCAAGCGTTGTCCGGAATTATTGGGCGTAAAGAGCTCGTAGGCGGTCTGTCGCGTCGGCTGTGAAAACCCGGAGCTCAACTCCGGGCCTGCAGTCGATACGGGCAAACTGGAGTACTGCAGGGGAGACTGGAATTCCTGGTGTAGCGGTGAAATGCGCAGATATCAGGAGGAACACCGGTGGCGAAGGCGGGTCTCTGGGCAGTAACTGACGCTGAGGAGCGAAAGCGTGGGGAGCGA
>X1101.9485.12425__S_006
TACCAGCACCCCGAGTGGTCGGGACGATTATTGGGCCTAAAGCATCCGTAGCCGGTCCTACAAGTCTTCCGTTAAATCCAGCTGCTCAACAGATGGGCCGCGGGAGATACTACAGGGCTAGGAGGCGGGAGAGGCAAGCGGTACTTTATGGGTAGGGGTAAAATCCGCTGATCCATAGAAGACCACCAGTGGCGAAGGCGGCTTGCCAGAACGCGCTCGACGGTGAGGGATGAAAGCTGGGGGAGCAA
>X1103.2647.15319__S_061
TACGTAGGGTGCGAGCGTTGTCCGGAATTATTGGGCGTAAAGGGCTCGTAGGCGGTTTGTCGCGTCGGGAGTGAAATCCACTGGCTTAACTGGTGGCTTGCTTTCGATACGGGCAGACTGGAGGCATGCAGGGGAGAACGGAATTCCTGGTGTAGCGGTGAAATGCGCAGATATCAGGAGGAACACCGGTGGCGAAGGCGGTTCTCTGGGCATGTCCTGACGCTGAGGAGCGAAAGTGTGGGGAGCGA
>X2102.21648.22876__S_130
TACGTAGGATGCAAGCGTTGTCCGGATTTACTGGGCGTAAAGCGCGCGCAGGCGGCACTCTAAGTACGCTGTGAAATATCCCGGCTCAACCGGGAGGGTGCAGTGTAGACTAGGGAGCTAGAGGTCGGTAGAGGGGGGTGGAATTGCTGGTGTAGCGGTGAAATGCGTAGAGATCAGCAGGAACACCCGTGGCGAAGGCGGCCCCCTGGGCCGTACCTGACGCTGAGGCGCGAAGGCTAGGGGAGCGA
>X1101.12109.5669__R_098
TACAGAGGCCTCGAGCGTTAGGCGGAATCACTGGGCTTAAAGCGTGTGTAGGCGGACCCCTAAGTACCTTGTGAAATCCCACGGCTCACCCGTGGAACTGCTCGGTATACTGGGGGTCTTGAGCCACCTAGGGGCGAGTGGAACAAATGGTGGAGCGGTGAAATGCGTAGATATCATTTGGAACGCCAATGGTGAAAACAACTCGCTGGGGGTGTGCTGACGCTGAGACACGAAAGCCAGGGGAGCGA
>X1102.24284.19941__S_007
TACAGAGGGTGCAAGCGTTGTTCGGAATTATTGGGCGTAAAGGGCGCGTAGGCGGTGCAGTAAGTCTGTGGTGAAAACTCTGGGCTCAACTCAGAGCCTGCCGCGGAAACTGCTGTGCTCGAGTGTGGGAGAGGTGCGTGGAATTCCCGGTGTAGCGGTGAAATGCGTAGATATCGGGAGGAACACCTGTGGCGAAAGCGGCGCACTGGACCACAACTGACGCTGAGGCGCGAAAGCTAGGGGAGCAA
>X1101.10807.20184__S_092
TACAGAGGGTGCGAGCGTTGTTCGGAATTATTGGGCGTAAAGGGCGCGTAGGCGGCGCCACAAGTCACCTGTGAAAACTCTGGGCTTAACTCAGAGCCTGCAGGCGAAACTGTGGTGCTGGAGTATGGGAGAGGTGCGTGGAATTCCCGGTGTAGCGGTGAAATGCGTAGATATCGGGAGGAACACCTGTGGCGAAAGCGGCGCACTGGACCATAACTGACGCTGAGGCGCGAAAGCTAGGGGAGCAA
>X1101.21761.6001__S_016
TACGAAGGGGGCTAGCGTTGTTCGGAATTACTGGGCGTAAAGCGCGCGTAGGCGGTGATCTTTGTCAGAGGTGAAATCCCGAGGCTCAACTTCGGAATTGCCTTTGAAACGGGATCGCTTGAGTCCGAGAGAGGATGGCGGAATTCCTAGTGTAGAGGTGAAATTCGTAGATATTAGGAAGAACACCGGTGGCGAAGGCGGCCATCTGGCTCGGTACTGACGCTCAGGCGCGAAAGCGTGGGGAGCAA
>X2101.13275.13335__S_108
TACGTAGGGGGCAAGCGTTGTCCGGATTTATTGGGCGTAAAGAGCGTGTAGGCGGCCATGCAGGTCCGTTGTGAAAACTCGAGGCTCAACCTCGAGACGCCGATGGAAACCGCATGGCTAGAGTCCGGAAGAGGAGAGTGGAATTCCTGGTGTAGCGGTGAAATGCGCAGATATCAGGAAGAACACCCGTGGCTAAGGCGGCTCTCTAGTACGGTACTGACGCTGAGACGCGAAAGCGTGGGGAGCGA
>X1102.8973.16308__S_096
TACCAGCACCCCGAGTGGTCGGGACGATTATTGGGCCTAAAGCATCCGTAGCCGGTCATGCAAGTCTTCCGTTAAATCCACCCGCTCAACGGTTGGGCTGCGGAGGATACTACGTGGCTAGGAGGCGGGAGAGGCAAGCGGTACTCAGTGGGTAGGGGTAAAATCCTTTGATCCATTGAAGACCACCAGTGGCGAAGGCGGCTTGCCAGAACGCGCTCGACGGTGAGGGATGAAAGCTGGGGGAGCAA
>X1101.12308.15333__R_022
TACGTAGGCAGCGAGCGTTGTTCGGAGTTACTGGGCGTAAAGGGTGCGTAGGCGGTTGTTTAAGTTTGGTGTGAAATCTCCCGGCTCAACTGGGAGGGTGCGCCGAATACTGAATGACTAGAGTGCGGGAGAGGTGAGTGGAATTCCTGGTGTAGCGGTGAAATGCGTAGATATCAGGAGGAACACCGGTGGTGTAGACGGCTCACTGGACCGTAACTGACGCTGAGGCACGAAAGCGTGGGTAGCAA
>X1102.12538.12759__R_097
TACGTAGGTGGCGAGCGTTGTCCGGATTTATTGGACGTAAAGCGCGCGCAGGCGGCTGCGTAAGTCTGCGGTGAAATCTCCCTGGCTCAACCGGGAGGGGGCCGTGGAGACTGGGCAGCTGGAGGGACCTAGAGGCCGGTGGAATTCCCGGTGTAGTGGTGAAATGCGTAGAGATCGGGAGGAACACCAGTGGCGAAGGCGGCCGGCTGGGGGTGCCCTGACGCTGAGGCGCGAAAGCGTGGGGAGCG
>X2102.14840.15628__S_031
TACCAGCACCTCGAGTGGTCAGGACGTTTATTGGGCCTAAAGCATCCGTAGCCGGCTACGCAAGTCTCCGGTTAAATCCAGCTGCTCAACAGATGGGCTGCCGGAGATACTACATAGCTAGGGAGCGGGAGAGGTAGACGGTACTCTGTGGGTAGGGGTAAAATCCACTGATCCATAGAAGACCACCAGTGGCGAAGGCGGTCTACCAGAACGCGTTCGACGGTGAGGGATGAAAGCTGGGGGAGCAA
>X2104.17390.12831__S_115
TACAGAGGTGCCGAGCGTTAGGCGGAATCACTGGGCTTAAAGCGTGTGTAGGCGGACTTCTAAGTACCTTGTGAAATCCCACGGCTCACCCGTGGAACTGCTGGGTATACTGGTCGTCTTGAGCCACCTAGGGGCGAGCGGAACAAATGGTGGAGCGGTGAAATGCGTAGATATCATTTGGAACGCCAACGGTGAAAACAGCTCGCTGGGGGTGTGCTGACGCTGAGACACGAAAGCCAGGGTAGCTA
>X1101.11802.3008__S_047
TACGGGGGGGGGCAAGCGTTGTTCGGAATTACTGGGCGTAAAGGGCTCGTAGGCGGCCAACTAAGTCAGACGTGAAATCCCTCGGCTTAACCGGGGAACTGCGTCTGATACTGGTTGGCTTGAGTTTGGGAGAGGGATGCGGAATTCCAGGTGTAGCGGTGAAATGCGTAGATATCTGGAGGAACACCGGTGGCGAAGGCGGCATCCTGGACCAACACTGACGCTGAGGAGCGAAAGCCAGGGGAGCA
>X2104.6116.10412__R_114
TACGAAGGGGGCTAGCGTTGCTCGGAATGACTGGGCGTAAAGGGCGCGTAGGCGGATGGTACAGTCAGATGTGAAATTCCCGGGCTTAACCTGGGGGCTGCATTTGATACGTGCGATCTGGAGTGAGGAAGAGGGTCGTGGAATTCCCAGTGTAGAGGTGAAATTCGTAGATATTGGGAAGAACACCGGTGGCGAAGGCGGCGACCTGGTCCTTGACTGACGCTGAGGCGCGAAAGCGTGGGGAGCG
>X1102.24477.23226__S_015
TACGAAGGGGGCTAGCGTTGCTCGGAATCACTGGGCGTAAAGCGCACGTAGGCTGCTTCTTAAGTCAGGGGTGAAATCCTGGAGCTCAACTCCAGAACTGCCTTTGATACTGAGAGGCTTGAGTCCGGGAGAGGTGAGTGGAACTGCGAGTGTAGAGGTGAAATTCGTAGATATTCGCAAGAACACCAGTGGCGAAGGCGGCTCACTGGCCCGGTACTGACGCTGAGGTGCGAAAGCGTGGGGAGCAA
>X1102.25874.6708__S_037
AACGTAGGGGGCCAGCGTTGCTCGGAATTACTGGGCGTAAAGGGTGCGTAGGTGGTTTTTTAAGTCTGCTGTGAAATCCCCGGGCTCAACCTGGGAATGGCAGTGGATACTGGAAAGCTGGAGTGCGGTAGAGGGTAGTGGAATTCCCGGTGTAGCAGTGAAATGCGTAGAGATCGGGAGGAACACCAGTGGCGAAGGCGGCTACCTGGACCAGCACTGACACTGAGGCACGAAAGCGTGGGGAGC
>X1101.11119.24889__S_052
TACGGGGGGGGCAAGCGTTAGGCGGAATCACTGGGCTTAAAGCGTGTGTAGGCGGGCGATCAAGTACCTTGTGAAATCCCACGGCTCAACCGTGGAACCGCTGGGTATACTGGTTGTCTTGAGCCGGCTAGGGGCGAGCGGAACAGACGGTGGAGCGGTGAAATGCGTAGATATCGTCTGGAACGCCGAAGGTGAAAACAGCTCGCTGGGGCCGCGCTGACGCTGAGACACGAAAGCCAGGGGAGCG
>X1101.12217.9422__S_038
TACGGGGGGGGCAAGCGTTGTCCGGAATTATTGGGCGTAAAGAGCTCGTAGGCGGTTTGTCGCGTCGGCTGTGAAAACTCGGGGCTCAACCCCGAGCCTGCAGTCGATACGGGCAAACTTGAGTGCGGTAGGGGAGACTGGAATTCCTGGTGTAGCGGTGAAATGCGCAGATATCAGGAGGAACACCGGCGGCGAAGGCGGGTCTCTGGGCCGTAACTGACGCTGAGGAGCGAAAGCGTGGGGAG
>X1101.12920.27753__S_089
TACGTAGGAGGCAAGCGTTGTCCGGAATTACTGGGCATAAAGCGTGTGTAGGTGGTGGGACAAGTCTGCTGTGAAAGCGCCTGGCTTAACCGGGCGAGGTCGGCGGAAACTGTCCGACTTGAGGACGGTAGAGGGGGGTGGAATTCCCGGTGTAGTGGTGAAATGCGTAGAGATCGGGAGGAACACCTGTGGCGAAGGCGGCCCCCTGGGCCGGCCCTGACACTGAGACGCGAAGGCGTGGGGAG
>X1101.13353.16689__S_006
TACAGAGGGGGCAAGCGTTAATCGGAATTACTGGGCGTAAAGCGTGCGCAGGCGGTGATGTAAGACAGGTGTGAAATCCCGGGGCTCAACCTCGGAACTGCATTTGTGACTGCATCGCTGGAGTGCGGCAGAGGGGGATGGAATTCCGCGTGTAGCAGTGAAATGCGTAGATATGCGGAGGAACACCGATGGCGAAGGCAATCCCCTGGGCCTGCACTGACGCTCATGCACGAAAGCGTGGGGAGCA
>X1101.14766.2014__S_069
TACGAAGGGGGCTAGCGTTGTCCGGATTTATTGGGCGTAAAGAGCGTGTAGGCGGCCAAGCAGGTCCGCTGTGAAAACTCGAGGCTCAACCTCGAGAGGTCGGTGGAAACCGTTTGGCTAGAGTCCGGAAGAGGAGAGTGGAATTCCCGGTGTAGCGGTGAAATGCGCAGATATCGGGAAGAACACCCGTGGCGAAGGCGGCTCTCTGGGACGGTACTGACGCTGAGACGCGAAAGCGTGGGGA
>X1101.17520.21923__S_090
CACGTAGGGCGCGAGCGTTGTTCGGAATTATTGGGCGTAAAGGGCGCGTAGGCGGTGCGGTAAGTCACCTGTGAAATCTCCTGGCTCAACTGGGAGCTTGCAGGCGAAACTGCCGTGCTGGAGTGTGGGAGAGGTGCGTGGAATTCCCGGTGTAGCGGTGAAATGCGTAGATATCGGGAGGAACACCTGTGGCGAAAGCGGCGCACTGGACCACAACTGACGCTGAGGCGCGAAAGCTAGGGGAGCA
>X1101.26218.6941__S_062
TACGTAGGGTGCAAGCGTTGTCCGGAATTATTGGGCGTAAAGAGCTCGTAGGCGGTCTGTCGCGTCGGCTGTGAAAACCCGGAGCTCAACTCCGGGCCTGCAGTCGATACGGGCAGACTGGAGTTCGGCAGGGGAGACTGGAATTCCTGGTGTAGCGGTGAAATGCGCAGATATCAGGAGGAACACCGGTGGCGAAGGCGGGTCTCTGGGACGGTACTGACGCTGAGACGCGAAAGCGTGGGGAGC
>X1102.13944.24779__S_054
TACGTAGGGAGCAAGCGTTGTTCGGATTTATTGGGCGTAAAGGGCGCGTAGGCGGTGCGGCAAGTCACCTGTGAAATCTCCTGGCTTAACTGGGAGCCTGCAGGCGAAACTGCCGTGCTGGAGTGTGGGAGAGGTGCGTGGAATTCCCGGTGTAGCGGTGAAATGCGTAGATATCGGGAGGAACACCTGTGGCGAAAGCGGCGCACTGGACCATAACTGACGCTGAGGCGCGAAAGCTAGGGGAGC
>X1102.15883.11845__S_035
GACGTAGGATGCAAGCGTTGTTCGGAGTTACTGGGCGTAAAGGGTGTGTAGGCGGTTGTTTAAGTTTGGTGTGAAATCTCCCGGCTCAACTGGGAGGGTGCGCCGAATACTGAATGACTCGAGTGCGGGAGAGGAGAGTGGAATTCCTGGTGTAGCGGTGAAATGCGTAGATATCAGGAGGAACACCGGCGGTGTAGACGGCTCTCTGGACCGTAACTGACGCTGAGACACGAAAGCGTGGG
>X1101.14614.3153__S_068
TACGGAGGGTGCAAGCGTTATCCGGATTCACTGGGTTTAAAGGGTGCGTAGGAGGGCAGGTAAGTCAGTGGTGAAATCCCCGAGCTTAACTTGGGAACTGCCGTTGATACTATCTGTCTTGAATACCGTGGAGGTGAGCGGAATATGTCATGTAGCGGCGAAATGCTTAGATATGACATAGAACACCAATTGCGAAGGCAGCTCGCTACACGAATATTGACTCTGAGGCACGAAAGCTAGGGGAGCAA
>X1104.22987.10005__S_050
GACGAGGGGTCCTAGCGTTGTTCGGAATTACTGGGCGTAAAGCGCACGTAGGCGGCTTTGTAAGTTAGAGGTGAAAGCCCAGGGCTTAACCCTGGAATTGCCTTTAAGACTGCATCGCTCGAATTGTGGAGAGGTGAGTGGAATTCCGAGTGTAGAGGTGAAATTCGTAGATATTCGGAAGAACACCAGTGGCGAAGGCGACTCACTGGACACATATTGACGCTGAGGTGCGAAAGCGTGGGGAGC
>X2104.11816.17215__S_006
TACGTAGGGTGCGAGCGTTAATCGGAATTACTGGGCGTAAAGCGTGCGCAGGCGGTTCGTTGTGTCCGATGTGAAATCCCCGGGCTTAACCTGGGAACTGCATTGGTGACTGGCGAGCTAGAGTGTGGCAGAGGGGGGTAGAATTCCACGTGTAGCAGTGAAATGCGTAGAGATGTGGAGGAATACCGATGGCGAAGGCAGCCCCCTGGGCTAACACTGACGCTCATGCACGAAAGCGTGGGGAGCAA
>X1101.26974.19104__R_096
TACGGAGGGTGCAAGCGTTATCCGGATTCACTGGGTTTAAAGGGTGCGTAGGTGGGTTGGTAAGTCCGTGGTGAAATCTCCGAGCTTAACTCGGAAACTGCCGTGGATACTATCAATCTTGAATACTGTGGAGGTAAGCGGAATATGTCATGTAGCGGTGAAATGCTTAGATATGACATAGAACACCGATAGCGGAGGCAGCTTGCTACACAGTCATTGACACTGAGGCACGAAAGCGTGGGGATCAAA
>X1101.26299.20071__R_034
TACGTAGGGTCCAAGCGTTAATCGGAATTACTGGGCGTAAAGCGTGCGCAGGCGGTTGTGCAAGACCGATGTGAAATCCCCGAGCTTAACTTGGGAATTGCATTGGTGACTGCACGGCTAGAGTGTGTCAGAGGGGGGTAGAATTCCACGTGTAGCAGTGAAATGCGTAGAGATGTGGAGGAATACCGATGGCGAAGGCAGCCCCCTGGGATAACACTGACGCTCATGCACGAAAGCGTGGGGAGCAAA
>X1102.14661.11486__R_094
TACGAAGGGGGCTAGCGTTGCTCGGAATTACTGGGCGTAAAGGGCGCGTAGGCGGACAGTTTAGTCAGAGGTGAAAGCCCAGGGCTCAACCTTGGAATTGCCTTTGATACTGGCTGTCTTGAGTTCGGGAGAGGTGAGTGGAATGCCGAGTGTAGAGGTGAAATTCGTAGATATTCGGCGGAACACCAGTGGCGAAGGCGACTCACTGGCCCGATACTGACGCTGAGGCGCGAAAGCGTGGGGAGCAAA
>X2101.17285.17512__R_064
TACGAAGGGGGCTAGCGTTGCTCGGAATCACTGGGCGTAAAGGGTGCGTAGGCGGGTCTTTAAGTCAGGGGTGAAATCCTGGAGCTCAACTCCAGAACTGCCTTTGATACTGAAGATCTTGAGTTCGGGAGAGGTGAGTGGAACTGCGAGTGTAGAGGTGAAATTCGTAGATATTCGCAAGAACACCAGTGGCGAAGGCGGCTCACTGGCCCGATACTGACGCTGAGGCACGAAAGCGTGGGGAGCAAA
>X1104.6071.14160__R_027
TACGTAGGTGGCAAGCGTTATCCGGAATTATTGGGCGTAAAGCGCGCGCAGGCGGTTTCTTAAGTCTGATGTGAAAGCCCACGGCTCAACCGTGGAGGGTCATTGGAAACTGGGGAACTTGAGTGCAGAAGAGAAAAGCGGAATTCCACGTGTAGCGGTGAAATGCGTAGAGATGTGGAGGAACACCAGTGGCGAAGGCGGCTTTTTGGTCTGTAACTGACGCTGAGGCGCGAAAGCGTGGGGAGCAAACA
>X1101.11261.6538__R_080
TACGTAGGGTGCGAGCGTTGTCCGGATTTATTGGGCGTAAAGGGCTCGTAGGCGGCGTGTCGCGTCGGGAGTGAAAGACCGGGGCTTAACCCCGGTTCTGCTTCCGGTACGGGCATGCTGGAGTGTGGCAGGGGAGACTGGAATTCCTGGTGTAGCGGTGGAATGCGCAGATATCAGGAGGAACACCGGTGGCGAAGGCGGGTCTCTGGGCCATTACTGACGCTGAGGAGCGAAAGCGTGGGGAGCGAA
>X1102.10959.22758__S_092
AACGTAGGGGGCCAGCGTTGCTCGGAATTACTGGGCGTAAAGGGTCTGTAGGCGGTGCGGCAAGTCGGAAGTGAAATCGCAGGGCTTAACTCTGCGGCTGCTTCCGAAACTGCCGTGCTCGAGTGTGAGATAGGCGAGTGGAATTGCAGGTGTAGCGGTGAAATGCGTAGATATCTGCAGGAACATCCGAGGCGAAAGCGGCTCGCTGGATCACAACTGACGCTGAGAGACGAAAGCTAGGGGAGCAAA
>X1103.23565.17731__S_024
TACGGAGGGGGCTAGCGTTGTTCGGAATTACTGGGCGTAAAGCGCACGTAGGCGGCTTTGTAAGTTAGAGGTGAAAGCCCGGGGCTCAACTCCGGAATTGCCTTTAAGACTGCATCGCTAGAATTGTGGAGAGGTAAGTGGAATTCCGAGTGTAGAGGTGAAATTCGTAGATATTCGGAAGAACACCAGTGGCGAAGGCGACTTACTGGACACATATTGACGCTGAGGTGCGAAAGCGTGGGGAGCAAA
>X1102.17977.8783__R_075
TACGAAGGGGGCTAGCGTTGTTCGGAATTACTGGGCGTAAAGCGAACGTAGGCGGTGTTCCATGTCAGAGGTGAAAGCCTGGGGCTCAACTCCAGAATTGCCTTTGAAACGGGAACGCTTGAGTCCGAGAGAGGATGGCGGAATTCCTAGTGTAGAGGTGAAATTCGTAGATATTAGGAAGAACACCGGTGGCGAAGGCGGCCATCTGGCTCGGTACTGACGCTCAGGTTCGAAAGCGTGGGGAGCAAA
>X1101.12280.21302__S_024
TACAGAGGTGCCGAGCGTTAGGCGGAATCACTGGGCTTAAAGCGTGTGTAGGCGGACGCCTAAGTACCTTGTGAAATCCCACGGCTCACCCGTGGAACGGCTGGGTATACTGGGCGTCTTGAGCCACCTAGGGGCCAGCGGAACAAATGGTGGAGCGGTGAAATGCGTAGATATCATTTGGAACGCCAACGGTGAAAACAGCTGGCTGGGGGTGTGCTGACGCTGAGACACGAAAGCCAGGGGAGCGA
>X1102.17955.28544__R_024
TACAGAGGGTGCGAGCGTTAATCGGAATTACTGGGCGTAAAGCGTGCGTAGACGGTAATGTAAGTCGGGTGTGAAAGCCCCGGGCTCAACCTGGGAATTGCATTCGAGACTGCATTGCTTGGGTGCGGAAGAGGGAAGCGGAATTTCCGGTGTAGCGGTGAAATGCGTAGATATCGGAAGGAACACCAGTGGCGAAAGCGGCTTCCTGGTCCGACACCGACGTTCAGGCACGAAAGCGTGGGGAGCAAA
>X1101.11035.8791__S_077
TACGGAGGGTGCGAGCGTTGTCCGGAATCACTGGGCGTAAAGGGCGCGTAGGCGGCCCTGGCAGTCGGTGGTGAAAGCCCGTGGCTCAACTGCGGGTCGGCCACCGATACTCCAGGGCTCGAGTTTGGTAGAGGCAGATGGAATTCCGGGTGTAGCGGTGGAATGCGTAGAGATCCGGAAGAACACCGGTGGCGAAGGCGGTCTGCTGGGCCAAGACTGACGCTGAGGCGCGACAGCGTGGGGAGCAA
>X1101.14260.10655__R_128
GACGAACCGTGCGAACGTTATTCGGAATCACTGGGCTTAAAGCGCGTGTAGGCGGGAGGGCACGTCCGTCGCTGAAATCCCCCGGCTCAACCGGGGAACGGGCGCGGATACGACCTTCCTGGAGGGGCGTAGGGGGACCTGGAACTTCCGGTGGAGCGGTGAAATGCGTTGAGATCGGAAGGAACGCCCGTGGCGAAAGCGAGGTCCTGGACGCCTACTGACGCTGAGACGCGAAAGCCAGGGGAGCG
>X2102.17584.10043__S_024
TACGGGGGGGGCAAGCGTTGTTCGGAATTACTGGGCGTAAAGGGCTCGTAGGCGGCCAACTAAGTCGGATGTGAAATCCCCAGGCTTAACCTGGGAACTGCATCCGATACTGGTTGGCTTGAATCCGGGAGAGGGATGCGGAATTCCAGGTGTAGCGGTGAAATGCGTAGATATCTGGAGGAACACCGGTGGCGAAGGCGGCATCCTGGACCGGCATTGACGCTGAGTGAGCGAAAGCCAGGGGAGCAAA
>X1101.13815.25151__R_024
TACGAGGGGGGCGAGCGTTGTTCGGAATTATTGGGCGTAAAGGGTGCGTAGGCGGTTTGGTAAGTCTTATGTGAAATCTACAGGCTCAACTTGTAGTCTGCATGAGAAACTGCCGGGCTTGAGTGTGGGAGAGGTGAGTGGAATTCCTGGTGTAGCGGTGAAATGCGTAGATATCAGGAGGAACACCTGTGGCGAAAGCGGCTCACTGGACCATAACTGACGCTGATGCACGAAAGCTAGGGGAGCAA
>X1101.15680.10669__R_127
TACGAACTGTGCAAACGTTATTCGGATTCACTGGGCTTAAAGGGTGCGTAGGCGGCCATGTAAGTAGGGTGTGAAATCCCCCGGCTTAACCGGGGAACTGCGCCCTAAACTGTGTGGCTGGAGTGAGATAGGGGTGTGTGGAACTTCCGGTGGAGCGGTGAAATGTGTTGATATCGGAAGGAACGCCGGTGGCGAAAGCGACACACTGGGTCTCAACTGACGCTGAGGCACGAAAGCCAGGGGAGCGA
>X2103.16582.20845__S_096
TACCAGCACCCCGAGTGGTCGGGACGTTTATTGGGCCTAAAGCATCCGTAGCCGGTTCTACAAGTCTTCCGTTAAATCCACCTGCTCAACAGATGGGCTGCGGAAGATACTATGGAGCTAGGAGGCGGGAGAGGCAAGCGGTACTCGATGGGTAGGGGTAAAATCCGTTGATCCATTGAAGACCACCAGTGGCGAAGGCGGCTTGCCAGAACGCGCTCGACGGTGAGGGATGAAAGCTGGGGGAGCAAA
>X1104.10695.28130__S_035
TACGGAGGGTGCAAGCGTTATCCGGATTCACTGGGTTTAAAGGGTGCGTAGGTGGGTAAGTAAGTCCGTGGTGAAATCTCTGAGCTTAACTCAGAAACTGCCGTGGATACTATTTATCTTGAATACTGTGGAGGTGAGCGGAATATGTCATGTAGCGGTGAAATGCTTAGATATGACATAGAACACCAATTGCGAAGGCAGCTCGCTACACAGTCATTGACGCTGAGGCACGAAAGCGTGGGGATCAAAC
>X1101.23978.10585__S_024
TACGTAGGGTGCGAGCGTTAATCGGAATTACTGGGCGTAAAGTGTGCGCAGGCGGCCGAGCAAGTCGAGTGTGAAAGCCCCGGGCTTAACTTGGGAATTGCGCTCGAAACTACTTGGCTGGAGTGTGGCAGAGGAAGGTGGAATTCCACGTGTAGCGGTGAAATGCGTAGAGATGTGGAGGAACACCAATGGCGAAGGCAGCCTTCTGGGCCAACACTGACGCTCATGCACGAAAGCGTGGGGAGCAA
>X1101.16366.5844__S_085
GACGTAGGGGGCAAGCGTTATTCGGAATTATTGGGCGTAAAGCGTGCGTAGGCGGATTCGTAAGTCGGGGTTGAAATATCCGGGCTCAACTCGGGGCACGGCCTCGATACTACGGATCTCGAGTCGAGAAGAGGGTAGTGGAATTCCCGGTGTAGCGGTGAAATGCGTAGATATCGGGAGGAACACCAGTGGCGAAGGCGGCTACCTGGTCTTGCACTGACGCTGATGCACGAAAGCTGGGGGAGCAAA
>X1101.10002.21034__S_006
TACGAGGGGGGCAAGCGTTGTTCGGAATTATTGGGCGTAAAGGGCGCGTAGGCGGTGCGGTAAGTCTAATGTGAAATCTCCGGGCTCAACTCGGAGTCTGCATCAGAAACTGCCGTGCTCGAGTGTGGGAGAGGTGAGTGGAATTCCCGGTGTAGCGGTGAAATGCGTAGATATCGGGAGGAACACCTGTGGCGAAAGCGGCTCACTGGACCACAACTGACGCTGAGGCGCGAAAGCTAGGGGAGCAA
>X1101.13342.8497__R_080
TACGTAGGGCGCAAGCGTTGTCCGGAATTATTGGGCGTAAAGAGCTCGTAGGCGGCTTGTCGCGTCGGTTGTGAAAGCCCGGGGCTTAACCCCGGGTCTGCAGTCGATACGGGCAGGCTAGAGTTCGGTAGGGGAGATCGGAATTCCTGGTGTAGCGGTGAAATGCGCAGATATCAGGAGGAACACCGGTGGCGAAGGCGGATCTCTGGGCCGATACTGACGCTGAGGAGCGAAAGCGTGGGGAGCGA
>X1103.19107.10691__S_077
TACGTAGGGTGCGAGCGTTAATCGGAATTACTGGGCGTAAAGCGTGCGCAGGCGGTTTTGTAAGCCAGATGTGAAATCCCCGGGCTTAACCTGGGAATGGCATTTGGGACTGCAAGGCTTGAGTGCGGCAGAGGAGACTGGAATTCCTGGTGTAGCAGTGAAATGCGTAGATATCAGGAGGAACACCGATGGCGAAGGCAGGTCTCTGGGCTGACACTGACGCTCATGCACGAAAGCGTGGGGAGCAAA
>X1101.12058.23523__S_109
TACGTAGGGTGCAAGCGTTGTCCGGAATTATTGGGCGTAAAGAGCTCGTAGGCGGTCTGTCGCGTCGGCTGTGAAAACCCGGGGCTCAACCCCGGGCCTGCAGTCGATACGGGCAGACTAGAGTGCGGTAGGGGAGACTGGAATTCCTGGTGTAGCGGTGAAATGCGCAGATATCAGGAGGAACACCGGTGGCGAAGGCGGGTCTCTGGGCCGTAACTGACGCTGAGGAGCGAAAGCGTGGGGAGCGA
>X1102.19174.13830__R_126
TACAGAGGGTGCAAGCGTTAATCGGAATTACTGGGCGTAAAGCGTGCGTAGACGGTTGCGTAAGTCAGATGTGAAAGCCCCGGGCTCAACCTGGGAATTGCATTTGAGACTGCGTAGCTAGGGTGCGGAAGAGGGAAGCGGAATTTCCGGTGTAGCGGTGAAATGCGTAGATATCGGAAGGAACACCAGTGGCGAAAGCGGCTTCCTGGTCCAGCACCGACGTTCAGGCACGAAAGCGTGGGGAGCAA
>X2102.15237.21104__S_062
TACGTAGGGTCCGAGCGTTGTCCGGAATTACTGGGCGTAAAGCGTGCGCAGGCGGCTTTCCAAGCGCCACGTGAAAGCCCCGGGCTCAACCCGGGAGGGTCGTGGCGAACTGGGAGGCTTGAGGCCGGTAGAGGTGGGTGGAACTCCTGGTGGAGTGGTGAAATGCGTAGAGATCAGGAAGAACACCCGTGGCGAAGGCGGCCCACTGGGCCGGTACTGACGCTGAGGCACGAAGGCGTGGGGAGCGAA
>X1101.17900.3888__S_077
TACGGGGGGTGCGAGCGTTGTCCGGAATCACTGGGCGTAAAGGGCGCGTAGGTGGCGTCGTAAGTCTGTGGTGAAAGCCCGGAGCTCAACTCCGGGTCTGCCGCGGATACTGCGAGGCTTGAGTGCTGTAGAGGGGGGTAGAATATCGGGTGTAGCGGTGGAATGCGTAGAGATCCGATAGAAGACCGGTGGCGAAGGCGGCCCCCTGGGCAGTAACTGACACTGAGGCGCGACAGCGTGGGGAGCAA
>X1101.4519.15712__R_080
TACGAGGGGGGCGAGCGTTGTTCGGAATTATTGGGCGTAAAGGGTGCGTAGGCGGTTTGGTAAGTCTGATGTGAAATCTATGGGCTCAACTCATAGTCTGCATCGGAAACTGCCGGGCTTGAGTATGGGAGAGGTGAGTGGAATTCCTGGTGTAGCGGTGAAATGCGTAGATATCAGGAGGAACACCTGTGGCGAAAGCGGCTCACTGGACCATAACTGACGCTGATGCACGAAAGCTAGGGGAGCAA
>X1101.17276.26242__S_024
GACGTAGGATGCGAGCGTTGTCCGGATTTATTGGGCGTAAAGAGTTCGTAGGTGGTTCATTAAGTCTGGTGTTAAAGACCGGGGCTCAACCTCGGGATCGCACTGGATACTGGTGGACTGGAGTGCAGTAGAGGCAAGCGGAATTCCCAGTGTAGCGGTGAAATGCGTAGATATTGGGAAGAACACCGGTGGCGCAAGCGGCTTGCTGGGCTGTAACTGACACTGAGGAACGAAAGCTAGGGGAGCAA
>X1101.11890.14946__S_007
TACGTAGGGTGCGAGCGTTGTCCGGAATTATTGGGCGTAAAGAGCTCGTAGGCGGCTTGTTGCGTCTGCCGTGAAAATTCACAGCTCAACTGTGGACGTGCGGTGGATACGGGCAGGCTTGAGTTCGGTAGGGGAGACTGGAATTCCTGGTGTAGCGGTGAAATGCGCAGATATCAGGAGGAACACCGGTGGCGAAGGCGGGTCTCTGGGCCGATACTGACGCTGAGGAGCGAAAGCGTGGGGAGCGA
>X1101.13515.22029__S_040
TACAGAGGTCCCAAGCGTTGTTCGGATTCACTGGGCGTAAAGGGTGCGTAGGCGGTCGGGTAAGTCTGATGTGAAATCCCGCAGCTTAACTGCGGAACGGCATTGGATACTATTCGGCTCGAGGAGTGGAGGGGAGACTGGAATTCTCGGTGTAGCAGTGAAATGCGTAGATATCGAGAGGAACACCTGTGGCGAAGGCGAGTCTCTGGACACTTCCTGACGCTGAGGCACGAAAGCCAGGGGAGCAA
>X1101.22709.17417__R_039
TACGAAGGGGGCTAGCGTTGCTCGGAATGACTGGGCGTAAAGGGCGCGTAGGCGGATGGCACAGTCAGATGTGAAATTCCCGGGCTTAACCTGGGGGCTGCATTTGATACGTGTTGTCTTGAGTGTGGAAGAGGGTCGTGGAATTCCCAGTGTAGAGGTGAAATTCGTAGATATTGGGAAGAACACCGGTGGCGAAGGCGGCGACCTGGTCCATTACTGACGCTGAGGCGCGAAAGCGTGGGGAGCAA
>X1101.20511.24781__S_085
TACGTAGGGGGCGAGCGTTATCCAGATTTACTGGGCGTAAAGCGCGTGTAGGCGGCTGGTTAGGTGTGATGTGAAATCCTCGGGCTCAACCCGAGAACTGCATTGCAAACCGGCCTGGCTAGAGTGCAGGAGAGGGAAGCGGAATTCCAGGTGTAGCGGTGAAATGCGTAGATATCTGGAGGAACACCAGTGGCGAAGGCGGCTTCCTGGCCTGTAACTGACGCTGAGACGCGAAAGCGTGGGGAGCG
>X1101.23454.9538__S_109
TACGAAGGGGGCGAGCGTTGTTCGGATTTACTGGGCGTAAAGGGCGCGCAGGCGGCGAGTTTTGTCAGGCGTGAAAGCCCCGGGCTCAACCTGGGAATAGCGCTTGAAACGGGCTTGCTAGAGATCGGGAGAGGAGCGTGGAATTCCCAGTGTAGAGGTGAAATTCGTAGATATTGGGAAGAACACCGGTGGCGAAGGCGGCGCTCTGGACCGAGACTGACGCTGAGGCGCGAAAGCGTGGGGAGCAA
>X1101.8921.10364__S_092
GACGTAGGAGGCGAGCGTTGTCCGGAGTGACTGGGCGTAAAGGGCGCGCAGGCGGCGCCGCGCGCCCCGGGTGAAAGGCCCCGGCTCAACCGGGGGACGGCCCGGGGGACGGCGGCGCTGGAGGGCGGCAGAGGCCGGTGGAATTCCCGGTGTAGTGGTGAAATGCGTAGAGATCGGGAGGAACACCCGTGGCGAAGGCGGCCGGCTGGGCCGACCCTGACGCTGAGGCGCGAAGGCCCGGGGAGCGA
>X1101.15409.9842__S_096
TACGTAGGGTCCGAGCGTTGTCCGGAGTTACTGGGCGTAAAGCGCGCGCAGGCGGCCCGCGAGGTGTCACGTGAAAGCCCCGGGCTCAACTCGGGAGGGTCGTGGCAAACCGGCGGGCTTGAGGCCGGTAGAGGTGGGTGGAACTCCTGGTGGAGTGGTGAAATGCGTAGAGATCAGGAAGAACACCCGTGGCGAAGGCGGCCCACTGGGCCGGTGCTGACGCTGAGGCGCGAAGGCGTGGGGAGCGA
>X1101.25616.17486__S_085
TACGAGGGGGGCGAGCGTTGTTCGGAATTATTGGGCGTAAAGGGTGCGTAGGCGGTTCCGCAAGTCCTGTGTGAAATCTTCGGGCTCAACTCGAAGTCTGCACGGGAAACTGCGGGGCTTGAGTGTGGGAGAGGTGAGTGGAATTCCCGGTGTAGCGGTGAAATGCGTAGATATCGGGAGGAACACCTGTGGCGAAAGCGGCTCACTGGACCATAACTGACGCTGATGCACGAAAGCTGGGGGAGCAA
>X1101.13687.7061__R_024
TACGTAGGGTGCAAGCGTTGTCCGGAATTATTGGGCGTAAAGAGCTCGTAGGCGGCTTGTCGCGTCGGCTGTGAAAACCTGGGGCTCAACCCCGGGCCTGCAGCCGATACGGGCAAGCTAGAATTCGGTAGGGGAGACTGGAATTCCTGGTGTAGCGGTGAAATGCGCAGATATCAGGAGGAACACCGGTGGCGAAGGCGGGTCTCTGGGCCGATATTGACGCTGAGGAGCGAAAGCGTGGGGAGCGA
>X1101.20892.22684__S_027
TACGAAGGGTGCAAGCGTTACTCGGAATTACTGGGCGTAAAGCGTGCGTAGGTGGTTTGTTAAGTCTGCTGTGAAAGCCCCGGGCTCAACCTGGGAATGGCAGTGGATACTGGCAAGCTAGAGTGCGGTAGAGGGGTGTGGAATTCCCGGTGTAGCGGTGAAATGCGTAGAGATCGGGAGGAACACCAGTGGCGAAGGCGGCACCCTGGACCAGCACTGACACTGAGGCACGAAAGCGTGGGGAGCAA
>X1101.11646.9079__R_057
TACAGAGGGTGCAAGCGTTAATCGGAATTACTGGGCGTAAAGCGCACGTAGGCGGCTTGGTAAGTTGGATGTGAAATCCCCGGGCTTAACTTGGGAATTGCATTCAAGACTGCCTTGCTAGAGTGTGGGAGAGGAAAGCGGAATTCCAGGTGTAGCGGTGAAATGCGTAGATATCTGGAGGAACATCAGTGGCGAAGGCGGCTTTCTGGCCCAACACTGACGCTGAGGTGCGAAAGCGTGGGGAGCAA
>X1102.21654.6748__R_117
TACATGTGGGGCAAGCGTTGTTCGGAATTACTGGGCATAAAGGGTGCGTAGGTGGTTTGTTAAGTCACGGGTGAAAGTTTTCGGCCCAACCGGAAAATTGCCCGTGATACTGGCGAACTTGAGTGCGTGAGGGGTTACCGGAACGAGCAGTGTAGCGGTGAAATGCGTAGATATTGCTCGGAAGGCCAGAGGCGAAGGCGGGTAACTGGTGCGCAACTGACACTGATGCACGAAAGCGTGGGGAGCAA
>X1102.22118.13986__S_085
TACGAGGGGGGCGAGCGTTGTTCGGAATTATTGGGCGTAAAGGGCGCGTAGGCGGTGCGGTAAGTCACCTGTGAAACCCCCGGGCTCAACTCGGGGCCTGCAGGCGAAACTGCCGTGCTGGAGTGCGGAAGAGGTGAGTGGAATTCCCGGTGTAGCGGTGAAATGCGTAGATATCGGGAGGAACACCTGTGGCGAAAGCGGCTCACTGGACCGCAACTGACGCTGAGGCGCGAAAGCTAGGGGAGCAA
>X1101.16038.26534__S_086
TACGTAGGGGTCGAGCGTTGTCCGGAGTTACTGGGCGTAAAGCGCGCGCAGGTGGCTCGTTGCGCCCGGCGTGAAAGCCCCCGGCTCAACCGGGGAAGGTCGTCGGGGACGGGCGAGCTTGAGGGCGGCAGGGGCCGGTGGAACTCCCGGTGTAGTGGTGAAATGCGTAGAGATCGGGAAGAACACCCGTGGCGAAGGCGGCCGGCTGGGCCGACCCTGACACTGAGGCGCGAAGGCGTGGGGAGCGA
>X1101.23579.25825__S_006
TACAGAGACTGCGAGCGTTATTCGGATTCACTGGGCGTAAAGGGTGCGCAGGCGGCCAAGTGTGTTAGGCGTGAAAGCCCGAGGCTTAACCTCGGAATTGCACCTAAAACTACATGGCTAGAGTACTGGAGAGGGTAACGGAATTCACGGTGTAGCAGTGAAATGCGTAGATATCGTGAGGAACACCAGAGGCGAAGGCGGTTACCTGGACAGTTACTGACGCTCAGGCACGAAAGCGTGGGGAGCAA
>X1102.17874.13860__S_077
GACGTAGGGGGCAAGCGTTGTCCGGAATTATTGGGCGTAAAGCGCTCGTAGGCGGATCTGCAAGTCTGTGAAGAAAGACCCGGGCTCAACTCGGGGAACGGCATAGATACTGCGGATCTTGAGACAATCAGAGGATGATGGAATTCCCGGTGTAGCGGTGAAATGCGTAGATATCGGGAGGAACACCAGTGGCGAAGGCGATCATCTGGGGTTGTTCTGACGCTGAGGAGCGAAAGCTAGGGGAGCAA
>X1101.24221.18760__R_024
TACAGAGGGTGCGAGCGTTGTTCGGAATTATTGGGCGTAAAGGGCGCGTAGGCGGTGCGGTAAGTCACCTGTGAAACCTCCCGGCTTAACTGGGAGCCTGCAGGCGAAACTGCCGTGCTGGAGTGTGGGAGAGGTGCGTGGAATTCCCGGTGTAGCGGTGAAATGCGTAGATATCGGGAGGAACACCTGTGGCGAAAGCGGCGCACTGGACCACAACTGACGCTGAGGCGCGAAAGCTAGGGGAGCAA
>X1101.20224.7653__R_127
TACGTAGGGGGCAAGCGTTGTCCGGATTTACTGGGCGTAAAGCGCCTGTAGGCGGAAGTTTAAGCGGTACCTGAAAGCCCCCGGCTCAACCGGGGAGGGCGGCGCCGAACTGGGCTTCTTGAGGGCGATAGAGGAAGGTGGAATTCCGGGTGTAGCGGTGAAATGCGTAGAGATCCGGAGGAACACCAGTGGCGAAGGCGGCCTTCTGGGTCGACCCTGACGCTGAGAGGCGAAAGCGTGGGGAGCGA
>X1101.20778.21511__S_085
TACGTAGGAGACGAGCGTTGTCCGGAGTTACTGGGCGTAAAGGGTGCGCAGGCGGCCTGGCGCGTCGCGAGTGAAATCTCCTGGCTCAACTGGGAGGATGGTCGCGAGACGGCTGGGCTTGAGGCTCGGTGAGGGGCGTGGAATTCCGGGTGGAGCGGTGAAATGCGTAGAGATCCGGAGGAACACCGACGGCGTAGGCAGCGCCCTAGACGAGACCTGACGCTCAGGCACGAAAGCGCGGGGAGCGA
>X1101.21999.24479__S_008
TACGGAGGGTGCGAGCGTTGTCCGGAATCACTGGGCGTAAAGGGCGCGTAGGCGGCGCGGATAGTCGGCGGTGAAAGCCCGGAGCTCAACTCCGGGTCGGCCGTCGATACTTCCGGGCTTGAGCACTGTAGAGGCAGATGGAATTCCGGGTGTAGCGGTGGAATGCGTAGAGATCCGGAAGAACACCGGTGGCGAAGGCGGTCTGCTGGGCAGTTGCTGACGCTGATGCGCGACAGCGTGGGGAGCAA
>X1101.24206.9124__S_012
TACGAAGGGGGCTAGCGTTGCTCGGAATTACTGGGCGTAAAGGGCGCGTAGGCGGATACTTAAGTCGGGGGTGAAAGCCCGGGGCTCAACCTCGGAATTGCCTTCGATACTGGGTATCTTGAGTTCGGGAGAGGTGAGTGGAATGCCGAGTGTAGAGGTGAAATTCGTAGATATTCGGCGGAACACCAGTGGCGAAGGCGACTCACTGGCCCGATACTGACGCTGATGCGCGAAAGCGTGGGGAGCAA
>X1101.10401.21922__S_109
TACGTACGAGGCGAGCGTTATCCGGAATTACTGGGCGTAAAGCGCGCGCAGGCGGACCATTAAGTTGGGCGTGAAATCTCCCGGCCTAACTGGGAGGGGTCGCCCAAGACTGGTGGTCTTGAGGACAGCAGAGGTGGGTGGAATTCCTGGTGTAGTGGTGAAATGCGTAGAGATCAGGAGGAACACCGGTGGCGAAGGCGGCCCACTGGGCTGTCACTGACGCTGAGGCGCGAAAGCTCGGGGAGCGA
>X1101.3992.9537__S_021
TACAGAGGTCCCAAGCGTTGTTCGGATTCACTGGGCGTAAAGGGTGCGTAGGTGGCAAGGTAAGTCGGATGTGAAATCTCCGAGCTCAACTCGGAAATGGCATTGGAAACTACCTTGCTAGAGGATTGGAGGGGGGACTGGAATTCTCGGTGTAGCAGTGAAATGCGTAGATATCGAGAGGAACACCAGTGGCGAAGGCGAGTCCCTGGACAATACCTGACACTGAGGCACGAAAGCTAGGGGAGCAA
>X1101.18897.4190__S_040
TACGTAGGGGGCGAGCGTTGTCCGGATTTATTGGGCGTAAAGAGCTCGTAGGCGGCTTCGTAAGTCGGATGTGAAATCCCTCGGCTTAACTGGGGGCGGCCATTCGATACTGCGAGGCTAGAGGCCGGTAGGGGGACACGGAATTCCTGGTGTAGCGGTGAAATGCGCAGATATCAGGAGGAACACCGGTGGCGAAGGCGGTGTCCTGGGCCGGTCCTGACGCTGAGGAGCGAAAGCTGGGGGAGCAA
>X1101.24120.18029__S_015
TACGAAGGGGGCTAGCGTTGTTCGGAATTACTGGGCGTAAAGCGTGCGCAGGCGGCTTCTCAAGTCAGGGGTGAAAGCCCAGAGCTCAACTCTGGAATTGCCTTTGAGACTGAGTGGCTTGAGTACGAGAGAGGTGAGTGGAATTCCCAGTGTAGAGGTGAAATTCGTAGATATTGGGAAGAACACCGGTGGCGAAGGCGGCTCACTGGCTCGTAACTGACGCTCATGCACGACAGCGTGGGGATCA
>X1103.8568.15594__S_022
TACGAAGGGGGCGAGCGTTGTTCGGAATTACTGGGCGTAAAGGGCGCGCAGGCGGCTCTGAAAGTCAGATGTGAAAGCCCCGGGCTTAACCTGGGAATTGCATTTGATACTCTGGAGCTTGAGTACGGGAGAGGAGAGTGGAATTCCCAGTGTAGAGGTGAAATTCGTAGATATTGGGAAGAACACCGGTGGCGAAGGCGGCTCTCTGGACCGTAACTGACGCTGAGGCGCGAAAGCGTGGGGAGCAAA
>X1102.29017.15701__S_024
GACAGAGGTGCCAAGCGTTAGGCGGAATCACTGGGCTTAAAGCGTGTGTAGGCGGATGCCTAAGTACCTTGTGAAATCCCACGGCTCAACCGTGGAACTGCTGGGTATACTGGGTGTCTTGGGTCAGCTAGGGGTTGCCGGAACAAATGGTGGAGCGGTGAAATGCGTAGATATCATTTGGAACGCCAATGGCGAAAGCAGGCAACTGGGGCTGTACCGACGCTGAGACACGAAAGCCAGGGGAGCGAA
>X1101.17351.20532__S_086
CACGTAGGGCGCAAGCGTTGTCCGGAATTATTGGGCGTAAAGAGCTCGTAGGCGGTCTGTTGCGTCCGCTGTGAAAACTCGGGGCTTAACCCCGAGCCTGCAGTGGATACGGGCAGACTAGAGGTAGGTAGGGGAGAATGGAATTCCCGGTGTAGCGGTGAAATGCGCAGATATCGGGAGGAACACCGGTGGCGAAGGCGGTTCTCTGGGCCTTACCTGACGCTGAGGAGCGAAAGCGTGGGGAGCGA
>X1102.15683.20970__R_049
TACGAGGGGGGCAAGCGTTGTTCGGAATTATTGGGCGTAAAGGGTGCGTAGGCGGTTTGACAAGTCTGATGTGAAATCTATGGGCTCAACCCATAGTCTGCATCGGAAACTGTCGGGCTTGAGTATGGGAGAGGTGAGTGGAATTTCCGGTGTAGCGGTGAAATGCGTAGATATCGGAAGGAACACCTGTGGCGAAAGCGGCTCACTGGACCATTACTGACGCTGATGCACGAAAGCTAGGGGAGCAA
>X2101.22888.11008__R_039
TACAGAGGCCTCGAGCGTTAGGCGGAATCACTGGGCTTAAAGCGTGTGTAGGCGGACTTCTAAGTACCTTGTGAAATCCCACGGCTCACCCGTGGAACTGCTTGGTATACTGGTTGTCTTGAGCCTTCTAGGGGCGAGTGGAACAAATGGTGGAGCGGTGAAATGCGTAGATATCATTTGGAACGCCAATGGTGAAAACAACTCGCTGGGGAAGTGCTGACGCTGAGACACGAAAGCCAGGGGAGCGAA
>X1101.15283.20059__S_005
TACGTAGGATCCAAGCGTTGTCCGGATTTACTGGGTGTAAAGGGTGCGCAGGCGGACTGGTGAGTCTGGGGTGAAATCTCGCCGCTTAACGGCGAAACTGCCTTAGATACTATCAGTCTTGGATAAGCGAGAGGTTCGTGGAATTCCGAGTGTAGCAGTGAAATGTGTAGATATTCGGAAGAACACCAGTGGCGAAGGCAGCGAACTGGCGCTTTATCGACGCTCATGCACGAAAGCATGGGGATCAA
>X1101.21119.27295__S_027
TACGTAGGAGACGAGCGTTGTCCGGAGTTACTGGGCGTAAAGGGTGCGCAGGCGGCCTGGCGCGTCGCGGGTGAAATCTCCCGGCTCAACCGGGAGGGTGGTCGCGAGACGGCGAGGCTTGAGGCGTGGAGAGGGGCGTGGAATTCCGGGTGGAGCGGTGAAATGCGTAGAGATCCGGAGGAACACCGACGGCGTAGGCAGCGCCCTGGACACGACCTGACGCTCAGGCACGAAAGCGCGGGGAGCGA
>X1101.13522.21494__R_064
TACGTAGGGACCGAGCGTTGTCCGGAATCATTGGGCGTAAAGAGCGTGTAGGCGGCCACTTAAGTCCTGCGTGAAATCTTGCGGCTCAACCGCAAGCGGTCGTGGGAAACTGGGTGGCTAGAGTGCGGGAGAGGAGAGTGGAATTCCTGGTGTAGCGGTGGAATGCGCAGATATCAGGAAGAACACCCGTGGCGAAGGCGGCTCTCTGGAACGCAACTGACGCTGAGACGCGAAAGCGTGGGGAGCAA
>X1101.14130.21984__R_056
TACAGAGGTCTCGAGCGTTAGGCGGAATCACTGGGCTTAAAGCGTGTGTAGGCGGATCGGTAAGTACCTTGTGAAATCCCACAGCTTAACTGTGGAACTGCTTGGTATACTGCCAGTCTTGAGCCAGCTAGGGGCTACCGGAACAAATGGTGGAGCGGTGAAATGCGTAGATATCATTTGGAACGCCAATGGTGAAAACAGGTAGCTGGGGCTGTGCTGACGCTGAGACACGAAAGCCAGGGGAGCAA
>X1101.23826.6000__S_088
TACGAGGGGGGCAAGCGTTGTTCGGAATTATTGGGCGTAAAGGGCGCGTAGGCGGTGCGGTATGTCTCCTGTGAAATCTCTAGGCTCAACTTAGAGTCTGCAGGAGAAACTGCCGTGCTTGAGTGCTGGAGAGGTGAGTGGAATTCCCGGTGTAGCGGTGAAATGCGTAGATATCGGGAGGAACACCTGTGGCGAAAGCGGCTCACTGGACAGCAACTGACGCTGATGCGCGAAAGCTAGGGGAGCAA
>X1101.8000.22251__S_052
TACGTAGGCAGCGAGCGTTGTTCGGAATTACTGGGCGTAAAGAGTGTGTAGGCGGTGCTCTAAGTCTGTTGTGAAATCTCCCGGCTTAACTGGGAGGGTGCGGCGGAAACTGGAGTGCTCGAGGGTGGGAGAGGAAAGCGGAATTCCTGGTGTAGCGGTGAAATGCGTAGATATCAGGAGGAACACCTGCGGTGTAGACAGCTTTCTGGACCACTTCTGACGCTGAGACACGAAAGCGTGGGTAGCAA
>X1101.11887.16994__S_121
TACGGAGGGTGCGAGCGTTGTCCGGAATCATTGGGCGTAAAGGGCGCGTAGGTGGCTTCTTAAGCGTGCGGTGAAAGCCTGGGGCTCAACCCCGGGTCGGCCGTGCGAACTGGGGGGCTGGAGCACTGTAGAGGCAGGCGGAATTCCGGGTGTAGCGGTGGAATGCGTAGAGATCCGGAAGAACACCGGTGGCGAAGGCGGCCTGCTGGGCAGTTGCTGACACTGAGGCGCGACAGCGTGGGGAGCAA
>X1102.10338.21234__R_112
GACGAACCGTACGAACGTTATTCGGAATTACTGGGCTTAAAGGGTGCGTAGGCTGCGCGGAAAGTTGGGTGTGAAATCCCTCGGCTCAACCGAGGAACTGCGCCCAAAACTACCGTGCTCGAGGGAGACAGAGGTGAGCGGAACTTAGGGTGGAGCGGTGAAATGCGTTGATATCCTAAGGAACACCCGTGGCGAAAGCGGCTCACTGGGTCTCTTCTGACGCTGAGGCACGAAAGCTAGGGTAGCGAA
>X1102.23524.5680__S_082
GACAGAGGTGCCGAGCGTTAGGCGGAATCACTGGGCTTAAAGCGTGTGTAGGCGGGCGGCCAAGTACCTTGTGAAATCCCACGGCTCAACCGTGGAACTGCTGGGTATACTGGTCGTCTTGAGCCAATCAGGGGCGAGCGGAACAGACGGTGGAGCGGTGAAATGCGTAGATATCGTCTGGAACGCCAAAGGTGAAAACAGCTCGCTGGGATTGTGCTGACGCTGAGACACGAAAGCCAGGGGAGCGA
>X1101.11011.9808__S_130
TACATGTGGGGCAAGCGTTGTTCGGAATTACTGGGCATAAAGGGTGCGTAGGTGGCTTGTTAAGTCAGGGGTGAAAGTTTTCGGCCCAACCGGAAAATGGCCTTTGATACTGGCGAGCTCGAGTGCGTGAGGGGTAACCGGAACGAGCAGTGTAGCGGTGAAATGCGTAGATATTGCTCGGAAGGCCAACGGCGAAGGCAGGTTACTGGTGCGCAACTGACACTGAGGCACGAAAGCGTGGGGAGCAA
>X1101.26583.10247__S_024
TACGTAGGCAGCAAGCGTTGTTCGGAGTTACTGGGCGTAAAGGGTGCGTAGGCGGTCCTATAAGTATGGTGTGAAATCTCCCGGCTTAACTGGGAGGGTGCGCTATAGACTGTGGGACTAGAGTGTGGGAGAGGAAAGTGGAATTCCTGGTGTAGCGGTGAAATGCGTAGATATCAGGAGGAACACCGGTGGTGTAAACGGCTTTCTGGACCATAACTGACGCTGAGGCACGAAAGCGTGGGTAGCAA
>X1101.14572.24276__R_115
TACAGAGGCCTCGAGCGTTAGGCGGAATCACTGGGCTTAAAGCGTGTGTAGGCGGACTTCTAAGTACCTTGTGAAATCCCACGGCTCACCCGTGGAACTGCTCGGTATACTGGTCGTCTTGAGCCTTCTAGGGGCTACCGGAACAAATGGTGGAGCGGTGAAATGCGTAGATATCATTTGGAACGCCAATGGTGAAAACAGGTAGCTGGGGAAGTGCTGACGCTGAGACACGAAAGCCAGGGGAGCGA
>X1102.16451.16086__S_043
TACGGAGGATTCGAGCGTTATCCGGATTTACTGGGTTTAAAGGGTGCGTAGGTGGAATGTCAAGTCAGTGGTGAAAACCTGCAGCTTAACTGTAGAACTGCCATTGATACTGTCATTCTTGAGTGTATTTGATGTAAGTGGAATGTGTCGTGTAGCGGTGAAATGCTTAGATATGACACAGAACACCCATTGCGAAGGCAGCTTACAAAACTACAACTGACACTGAGGCACGAAAGCGTGGGGATCAA
>X1101.10202.7572__S_103
TACGTAGGGAGCGAGCGTTGTCCGGATTCATTGGGCGTAAAGAGCTCGTAGGCGGCTTGGTAAGTCGGATGTGAAACCTCCAGGCTCAACCTGGAGTCGCCATCCGATACTGCTATGGCTAGAGTCCGGTAGGGGCCCACGGAATTCCTGGTGTAGCGGTGAAATGCGCAGATATCAGGAGGAACACCGATGGCGAAGGCAGTGGGCTGGGCCGGCACTGACGCTGAGGAGCGAAAGCGTGGGGAGCG
>X1101.14540.21438__S_086
TACAGAGGGTGCGAGCGTTAATCGGAATTACTGGGCGTAAAGCGTGCGTAGACGGTAGCGTAAGTCAGATGTGAAAGCCCCGGGCTCAACCTGGGAATTGCATTTGAGACTGCTCTGCTCGGGTGCGGAAGAGGGAAGCGGAATTTCCGGTGTAGCGGTGAAATGCGTAGATATCGGAAGGAACACCAGTGGCGAAAGCGGCTTCCTGGTCCGACACCGACGTTCAGGCACGAAAGCGTGGGGAGCAA
>X1101.9347.17850__S_085
TACGTAGGGGGCAAGCGTTGTCCGGATTTATTGGGCGTAAAGAGCGTGTAGGCGGCTTCACAGGTCCGCTGTGAAAACTCGAGGCTCAACCTCGAGCTGTCGGTGGAAACCGTGTGGCTAGAGTCCGGAAGAGGAGTGTGGAATTCCCGGTGTAGCGGTGAAATGCGCAGATATCGGGAAGAACACCCGTGGCGAAGGCGGCACTCTGGGACGGTACTGACGCTGAGACGCGAAAGCGTGGGGAGCGA
>X1102.26462.6852__S_061
TACGGAAGATCCAAGCGTTATCCGGAATTACTGGGCGTAAAGAGTTGCGTAGGTGGCAGGTAAAGCGAACAGTGAAAGGCTACGGCTCAACCGTAGATACATTGTTCGAACTCACCAGCTAGAGCACAGTAGAGGTACCTGGAATTCCCAGTGTAGGAGTGAAATCCGTAGATATTGGGAGGAACACCGATGGCGTAGGCAGGGTACTGGGCTGTTGCTGACACTAAGGCACGAAAGCGTGGGGAGCG
>X1101.14610.24062__R_106
CACGTAGGGCGCGAGCGTTGTCCGGAATTATTGGGCGTAAAGAGCTCGTAGGCGGCCTGTTGCGTCCGCTGTGAAAGCCCGGGGCTTAACCCCGGGTCGGCAGTGGATACGGGCAGGCTAGAGGTAGGTAGGGGAGAATGGAATTCCCGGTGTAGCGGTGAAATGCGCAGATATCGGGAGGAACACCGGTGGCGAAGGCGGTTCTCTGGGCCTTACCTGACGCTGAGGAGCGAAAGCGTGGGGAGCGA
>X1102.10099.12826__R_009
TACGTAGGCAGCGAGCGTTGTTCGGAATTACTGGGCGTAAAGAGTGTGTAGGCGGTGCTCCCAGTCTGTTGTGAAATCTCCCGGCTTAACTGGGAGGGTGCAGCGGAAACTAGAGTGCTAGAGGGTGGGAGAGGTAAGCGGAATTCCTGGTGTAGCGGTGAAATGCGTAGATATCAGGAGGAACACCTGTGGTGTAGACAGCTTACTGGACCACTTCTGACGCTGAGACACGAAAGCGTGGGTAGCAA
>X1102.14449.25853__S_031
TACGTAGGCAGCAAGCGTTGTTCGGAATTACTGGGCGTAAAGAGTGTGTAGGCGGTGTTCTAAGTTTGTCGTGAAATCTCCCGGCTTAACTGGGAGGGTGCGGCGAAAACTGGAATGCTAGAGGATGGGAGAGGTAAGCGGAATTCCTGGTGTAGCGGTGAAATGCGTAGATATCAGGAGGAACACCTGTGGTGTAGACAGCTTACTGGACCATTTCTGACGCTGAGACACGAAAGCGTGGGTAGCAA
>X1102.8636.9567__S_072
TACAGAGGGGGCAAGCGTTGTTCGGAATTATTGGGCGTAAAGGGCGCGTAGGCGGTGCGGTAAGTCACTTGTGAAATCTCTGGGCTCAACTCAGAGTCTGCAGGCGAAACTGCCGTGCTTGAGTGTGGGAGAGGTATGTGGAATTCCCGGTGTAGCGGTGAAATGCGTAGATATCGGGAGGAACACCTGTGGCGAAAGCGGCATACTGGACCACAACTGACGCTGAGGCGCGAAAGCTAGGGGAGCAA
>X1101.15760.12674__S_092
TACGTAGGGACCAAGCGTTGTCCGGAATCATTGGGCGTAAAGAGCGTGTAGGCGGCTTGTTAAGTCTTGCGTGAAATCTCGGGGCTCAACCCCGAGCGGTCGTGAGAAACTGGCAGGCTAGAGTGCGGGAGAGGAGAGTGGAATTCCTGGTGTAGCGGTGAAATGCGCAGATATCAGGAAGAACACCCGTGGCGAAGGCGGCTCTCTGGAACGCAACTGACGCTGAGACGCGAAAGCGTGGGGAGCAA
>X1101.22891.15183__S_085
TACATGTGGGGCAAGCGTTGTTCGGAATTACTGGGCATAAAGGGTGCGTAGGCGGCATGTTAAGTCATTGGTGAAAGTTTTCGGCCCAACCGGAAAATTGCCTGTGATACTGGCGTGCTGGAGTGCGTGAGGGGTGGGGGGAACGAGCAGTGTAGCGGTGAAATGCGTAGATATTGCTCGGAAGGCCGGAGCCGAAGGGGCCCCACTGGTACGTAACTGACGCTGAGGCACGAAAGCGTGGGGAGCAA
>X1101.12662.16514__S_062
TACGGAGGGTGCGAGCGTTGTCCGGAATCACTGGGCGTAAAGGGCGCGTAGGTGGCCTGTGGAAGTCTGCGGTGAAAGCCCGGCGCTCAACGCCGGGTCGGCCGTGGATACTCTCGGGCTCGAGCTCACTAGAGGCAGATGGAATTCCGGGTGTAGCGGTGGAATGCGTAGAGATCCGGAAGAACACCGGTGGCGAAGGCGGTCTGCTGGGGTGATGCTGACACTGATGCGCGACAGCGTGGGGAGCA
>X1101.18750.23015__R_055
TACGTAGGGTGCAAGCGTTGCCCGGATTTATTGGGCGTAAAGGGCGCGTAGGCGGCTCGACACGTCCGTTGTGAAATCGCCCGGCTCAACTGGGCGGGGTCAGCGGATACGGTCGAGCTTGAGCAAGCTAGGGGGCAATGGAATTCCCGGTGTAGTGGTGGAATGCGTAGATATCGGGAGGAACACCAGTGGCGAAGGCGGTTGCCTGGGGCTTTGCTGACGCTGATGCGCGAAAGCGTGGGGAGCGA
>X1101.25592.24400__S_086
TACGAAGGGGGCTAGCGTTGCTCGGAATGACTGGGCGTAAAGGGCGCGTAGGCGGTTTGTACAGTCGGGCGTGAAATTCCTGGGCTCAACCTGGGGGCTGCGTTCGATACGTGCAGGCTGGAGTAGGGAAGAGGGTCGTGGAATTCCCAGTGTAGAGGTGAAATTCGTAGATATTGGGAAGAACACCGGTGGCGAAGGCGGCGACCTGGTCCTTTACTGACGCTGAGGCGCGAAAGCGTGGGGAGCAA
>X1101.20664.4379__S_068
GACGTAGGGGGCAAGCGTTGTTCGGAATTATTGGGCGTAAAGCGCTCGTAGGCGGGATTGGAAGTCCGTGTTGAAAGACCTCGGCTCAACTGAGGGACCGGCTCGGATACTCTAATTCTTGAGGCAATCAGAGGATGATGGAATTCCCGGTGTAGCGGTGAAATGCGTAGATATCGGGAGGAACACCAGTGGCGAAGGCGATCATCTGGGGTTGTTCTGACGCTGAGGAGCGAAAGCTAGGGGAGCAA
>X1101.23450.13810__S_059
TACGAAGGGGGCGAGCGTTGTTCGGAATTACTGGGCGTAAAGGGCGCGCAGGCGGCCCTTGAAGTCAGGCGTGAAAGCCCCGGGCTCAACCTGGGAGGTGCGCTTGATACTCGAGGGCTTGAGTGCGGGAGAGGAGAGTGGAATTCCCAGTGTAGAGGTGAAATTCGTAGATATTGGGAAGAACACCGGTGGCGAAGGCGGCTCTCTGGACCGTAACTGACGCTGAGGCGCGAAAGCGTGGGGAGCAA
>X1102.7041.8565__R_065
TACGTAGGAGGCGAGCGTTGTCCGGAATTACTGGGCGTAAAGAGCGCGTAGGCGGCATAGTACGACCTGTGTGAAAGCCCCCGGCTCAACTGGGGAGGGTCACAGGTAACGGCTGAGCTGTGAGTGCAGGAGAGGGAAGTGGAACTCCGGGAGTAGCGGTGAAATGCGTAGAGACCCGGAGGAACACCAGTGGCGAAGGCGGCTTCCTGGTCTGCAACTGACGCTGTGGCGCGAAAGCTAGGGGAGCA
>X2103.25302.15647__S_109
GACGTAGGGTGCGAGCGTTGTCCGGAGTTATTGGGCGTAAAGGGCGCGTAGGCGGCCTGGCGCGTCGCACGTGAAAGCCCACGGCTCAACCGTGGAGGGTCGTGCGAGACGGTCAGGCTGGAGGCAGGGAGAGGCTGGTGGAATTCCCGGAGTAGTGGTGAAATGCGTAGAGATCGGGAGGAACACCGGAGGCGAAGGCGGCCAGCTGGCCCTGTCCTGACGCTGAGGCGCGAAGGCGTGGGGAGCGAA
>X1101.2755.16227__S_043
TACAGAGGGTGCGAGCGTTAATCGGAATTACTGGGCGTAAAGCGCACGTAGGTGGCTGGGTAAGTTGGATGTGAAATCCCCGGGCTTAACTTGGGAATTGCATTCAAGACTGCCTTGCTAGAGTGTGGAAGAGGGAAGCGGAATTCCAGGTGTAGCGGTGAAATGCGTAGATATCTGGAGGAACATCAGTGGCGAAGGCGGCTTCCTGGTCCAACACTGACACTGAGGTGCGAAAGCGTGGGGAGCAA
>X1101.26918.13142__S_006
TACGTAGGGGGCGAGCGTTGTCCGGATTTACTGGGCGTAAAGCGCGTGTAGGCGGCGGCTTAAGTCGGGTGTGAAAGCCCGGGGCTCAACCCCGGGATGCCGCTCGAGACTGGGTCGCTTGAGGACGGAAGAGGGGCGTGGAATTCCTGGTGTAGCGGTGAAATGCGTAGAGATCAGGAGGAACACCCGTGGCGAAGGCGGCGCCCTGGTCCGTTACTGACGCTGAGACGCGAAAGCGCGGGGAGCGA
>X1101.13008.19274__S_077
TACGAAGGGGGCTAGCGTTGCTCGGAATTACTGGGCGTAAAGGGCGCGTAGGCGGATGTCTAAGTTGGGGGTGAAATCCCGGGGCTCAACCTCGGAACAGCCTTCAATACTGGATATCTTGAGTTCGGGAGAGGTGAGTGGAATGCCGAGTGTAGAGGTGAAATTCGTAGATATTCGGCGGAACACCAGTGGCGAAGGCGACTCACTGGCCCGATACTGACGCTGAGGCGCGAAAGCGTGGGGAGCAA
>X1101.23791.8152__S_037
TACAGAGGGTGCAAGCGTTGTTCGGAATTATTGGGCGTAAAGCGCGTGTAGGCGGCTTAGCAAGTCGGGCGTGAAAGCCCTCGGCTCAACCGAGGAAGTGCACCCGAAACTGCTGAGCTTGAGTGCCGGAGAGGATGGCGGAATTCCCCAAGTAGAGGTGAAATTCGTAGATATGGGGAGGAACACCGGTGGCGAAGGCGGCCATCTGGACGGTAACTGACGCTGAGACGCGAAAGCGTGGGGAGCAA
>X1102.6291.21275__S_006
TACAGAGGGTGCGAGCGTTGTTCGGAATTATTGGGCGTAAAGCGCTTGTAGGCGGCCTGTTAAGTTCCGTGTGAAATCCCCTGGCTTAACCAGGGAAGTGCGCGGAAAACTGGCGGGCTTGAGTGCCGGAGAGGGTCGCGGAATTCCCGGTGTAGAGGTGAAATTCGTAGATATCGGGAGGAACACCAGTGGCGAAGGCGGCGACCTGGACGGACACTGACGCTGAGACGCGAAAGCGTGGGGAGCAA
>X1101.18818.16555__S_077
TACGGAGGGTGCGAGCGTTGTCCGGAATCACTGGGCGTAAAGGGCGCGTAGGCGGCTGGGGAAGTCGGCGGTGAAAGCCCGGAGCTCAACTCCGGGTCGGCCGTCGAGACTCCTCGGCTCGAGCTCACTAGAGGCAGATGGAATTCCGGGTGTAGCGGTGGAATGCGTAGAGATCCGGAAGAACACCGGTGGCGAAGGCGGTCTGCTGGGGTGAGGCTGACGCTGATGCGCGACAGCGTGGGGAGCAA
>X1101.25458.25134__S_052
TACGAAGGGGGCTAGCGTTGCTCGGAATTACTGGGCGTAAAGCGCACGTAGGCGGCTCTTTAAGTCGGGGGTGAAATCCTGGAGCTTAACTCCAGAACTGCCTTCGATACTGGAGAGCTCGAGTCCGGGAGAGGTGAGTGGAACTGCGAGTGTAGAGGTGAAATTCGTAGATATTCGCAAGAACACCAGTGGCGAAGGCGGCTCACTGGCCCGGTACTGACGCTGAGGTGCGAAAGCGTGGGGAGCAA
>X1102.12508.4420__R_016
TACGTAGGTGGCAAGCGTTGTCCGGAATTATTGGGCGTAAAGCGCGCGCAGGCGGTCCTTTAAGTCTGATGTGAAAGCCCACGGCTCAACCGTGGAGGGTCATTGGAAACTGGGGGACTTGAGTGCAGAAGAGGAAAGTGGAATTCCACGTGTAGCGGTGAAATGCGTAGAGATGTGGAGGAACACCAGTGGCGAAGGCGACTTTCTGGTCTGTAACTGACGCTGAGGCGCGAAAGCGTGGGGAGCAA
>X2101.17734.10599__S_021
TACAGAGGGTGCGAGCGTTAATCGGAATTACTGGGCGTAAAGCGTGCGTAGACGGTTGCATAAGTCGGATGTGAAATCCCCGGGCTCAACCTGGGAATTGCATTCGAGACTGTGTAGCTGGGGTGCGGAAGAGGGAAGCGGAATTTCCGGTGTAGCGGTGAAATGCGTAGATATCGGAAGGAACATCAGTGGCGAAAGCGGCTTCCTGGTCCAGCACCGACGTTCAGGCACGAAAGCGTGGGGAGCAA
>X2104.17136.8707__S_018
TACAGAGGGTGCAAGCGTTGTCCGGAATCACTGGGCGTAAAGGGCGCGTAGGCGGCCTGATAAGTAGGGGGTGAAATCCTGCGGCTTAACTGCAGGGCTGCCTCCTAGACTGTCGGGCTCGAGCACGGTAGAGGCAGATGGAATTCCCGGTGTAGCGGTGGAATGCGTAGAGATCGGGAAGAACATCGGTGGCGAAGGCGGTCTGCTGGGCCGTTGCTGACGCTGAGGCGCGACAGCGTGGGGAGCAA
>X1101.5040.10520__S_055
TACGTAGGGGGCAAGCGTTGTCCGGATTTATTGGGCGTAAAGAGCGTGTAGGCGGCCGTGCAGGTCCGCTGTGAAAACTCGAGGCTCAACCTCGAGATGTCGGTGGAAACCGCACGGCTAGAGTCCGGAAGAGGAGAGTGGAATTCCCGGTGTAGCGGTGAAATGCGCAGATATCGGGAAGAACACCCGTGGCGAAGGCGGCTCTCTGGGACGGTACTGACGCTGAGACGCGAAAGCGTGGGGAGCAA
>X2103.23104.18405__S_075
TACAGAGGGTGCAAGCGTTAATCGGAATTACTGGGCGTAAAGCGTGCGTAGACGGTAGCGTAAGTCGGGTGTGAAAGCCCCGGGCTCAACCTGGGAATTGCATTCGAGACTGCTCTGCTAGGGTGCGGAAGAGGGGAGCGGAATTTCCGGTGTAGCGGTGAAATGCGTAGATATCGGAAGGAACACCAGTGGCGAAAGCGGCTCCCTGGTCCAGCACCGACGTTCAGGCACGAAAGCGTGGGGAGCGA
>X2103.23566.22423__S_124
TACAGAGGGTGCGAGCGTTACTCGGAATTACTGGGCGTAAAGCGTGCGTAGACGGTTTCGTAAGTCGGGTGTGAAAGCCCCGGGCTCAACCTGGGAATTGCATTCGAGACTGCGGAGCTAGGGTGCGGAAGAGGGAAGCGGAATTTCCGGTGTAGCGGTGAAATGCGTAGATATCGGAAGGAACATCAGTGGCGAAAGCGGCTTCCTGGTCCAGCACCGACGTTCAGGCACGAAAGCGTGGGGAGCA
>X1101.17470.18566__S_062
TACGTAGGGGGCAAGCGTTGTCCGGATTTATTGGGCGTAAAGAGCGTGTAGGCGGTTCGGTAGGTCCGTTGTGAAAACTCGAGGCTCAACCTCGAGACGCCGATGGAAACCCCCGAACTAGAGTCCGGAAGAGGAGAATGGAATTCCTGGTGTAGCGGTGAAATGCGCGGATATCAGGAAGAACACCCGTGGCTAAGGCGGTTCTCTAGTACGGTACTGACGCTGAGACGCGAAAGCGTGGGGAGCGA
>X1102.17469.16778__S_024
TACGGAGGGGGCTAGCGTTGTTCGGAATTACTGGGCGTAAAGCGCACGTAGGCGGATTGTTAAGTCGGGGGTGAAATCCTGGAGCTCAACTCCAGAACTGCCTTCGATACTGGCGATCTCGAGTCCGGGAGAGGTGAGTGGAACTGCGAGTGTAGAGGTGAAATTCGTAGATATTCGCAAGAACACCAGTGGCGAAGGCGGCTCACTGGCCCGGTACTGACGCTGAGGTGCGAAAGCGTGGGGAGCAA
>X1102.7657.25238__S_023
TACAGAGGTGGCAAATGTTGTCCGGATTTATTGGGTGTAAAGGGCATGTAGGTGGTTTTGTAAGTCAAAGGTGAAATGGCCCGGCTTAACCAGGTCATTGCCTTTGAAACTGCAGGACTCGAGTGCGGAAGAGGAAAGCGGAATTCCCAGTGTAGCGGTGAAATGCGTAGATATTGGGAGGAACACCGGTGGCGAAGGCGGCTTTCTGGTCCGATACTGACACTGAGATGCGAAAGCCAGGGGAGCA
>X1104.28484.13154__S_070
TACGAAGGGGGCGAGCGTTGTTCGGAATTACTGGGCGTAAAGGGCGCGCAGGCGGCCTCTTGAAGTCAGATGTGAAAGCCCCGGGCTCAACCTGGGAATGGCATTTGATACTCGAGGGCTCGAGTACGGGAGAGGAGAGTGGAATTCCCAGTGTAGAGGTGAAATTCGTAGATATTGGGAAGAACACCGGTGGCAAAGGCGGCTCTCTGGACCGTAACTGACGCTGAGGCGCGAAAGCGTGGGGAGCA
>X1101.10278.18201__S_035
TACGGAGGGGGCGAGCGTTAATCGGAATTACTGGGCGTAAAGCGTGCGCAGGCGGTTTTGCAAGCCGGATGTGAAATCCCCGGGCTCAACCTGGGAATGGCATTCGGGACTGCAAGGCTGGAGTGCGGCAGAGGAGACTGGAATTCCTGGTGTAGCAGTGAAATGCGTAGATATCAGGAGGAATACCGATGGCGAAGGCAGGTCTCTGGGCTGACACTGACGCTCATGCACGAAAGCGTGGGGAGCAA
>X1101.11203.15636__S_076
TACGAAGGGGGCGAGCGTTGTTCGGAATTACTGGGCGTAAAGCGTGCGCAGGCGGTGATGTAAGACAGATGTGAAATCCCCGGGCTCAACCTGGGAACTGCATTTGTGACTGCATCGCTGGAGTGCGGCAGAGGGGGATGGAATTCCGCGTGTAGCAGTGAAATGCGTAGATATGCGGAGGAACACCGATGGCGAAGGCAATCCCCTGGGCCTGCACTGACGCTCATGCACGAAAGCGTGGGGAG
>X1101.11822.4651__S_044
TACAGAGGGTGCGAGCGTTAATCGGAATTATTGGGCGTAAAGCGTGCGTAGGCGGATTCGTAAGTCGGGGTTGAAATATCCGGGCTCAACTCGGGGCACGGCCTCGATACTGCGGATCTTGAGTCGAGAAGAGGGTAGTGGAATTCCCGGTGTAGCGGTGAAATGCGTAGATATCGGGAGGAACACCAGTGGCGAAGGCGGCTACCTGGTCTTGTACTGACGCTGATGCACGAAAGCTGGGGGAGCA
>X1101.15071.20243__S_075
AACGTAGGGGGCCAGCGTTGTTCGGAATTACTGGGCGTAAAGGGCTCGTAGGCGGCCAACTAAGTCAGACGTGAAATCCCTCGGCTTAACCGGGGAACTGCGTCTGATACTGGATGGCTTGAGGTTGGGAGAGGGATGCGGAATTCCAGGTGTAGCGGTGAAATGCGTAGATATCTGGAGGAACACCGGTGGCGAAGGCGGCATCCTGGACCAATTCTGACGCTGAGGAGCGAAAGCCAGGGGAGC
>X1101.21085.12197__S_092
TACGTAGGGTGCGAGCGTTGTTCGGATTCACTGGGCGTAAAGGGTGCGTAGGCGGTCGGGTAAGTCTGATGTGAAATCCCGCAGCTCAACTGCGGAACGGCATTGGATACTATCCGGCTTGAGGAGTGGAGGGGAGACTGGAATTCTCGGTGTAGCAGTGAAATGCGTAGATATCGAGAGGAACACCTGTGGCGAAGGCGAGTCTCTGGACACTTCCTGACGCTGAGGCACGAAAGCCAGGGGAGCAA
>X1101.23709.10652__S_005
TACGAAGGGTGCAAGCGTTAATCGGAATTATTGGGCGTAAAGGGCGCGTAGGCGGTGCTGTAAGTCTGTGGTGAAATCTCTGGGCTCAACTCAGAGTCTGCCATAGAAACTGCAGTGCTGGAGTGTGGGAGAGGTGAGTGGAATTCCCGGTGTAGCGGTGAAATGCGTAGATATCGGGAGGAACACCTGTGGCGAAAGCGGCTCACTGGACCACAACTGACGCTGAGGCGCGAAAGCTAGGGGAGCAA
>X1101.7760.14067__S_040
TACGGAGGGTGCAAACGTTGCTCGGAATCATTGGGCGTAAAGCGCACGTAGGCGGCCTGTTAAGTCGGGTGTGAAAGCCCTGGGCTCAACCCAGGAAGTGCACTCGAAACTGGCGGGCTTGAATATGGAAGAGGGTCGCGGAATTCCCGGTGTAGAGGTGAAATTCGTAGATATCGGGAGGAACACCAGTGGCGAAGGCGGCGACCTGGGCCAATATTGACGCTCATGCACGAAAGCGTGGGGAGCAA
>X1102.12940.21990__S_018
AACGTAGGGGGCCAGCGTTGCTCGGAATTATTGGGCGTAAAGGGCGCGTAGGCGGTGCGGTAAGTCTGATGTGAAATCTCCGGGCTCAACTCGGAGTCTGCATCAGAAACTGCCGTGCTCGAGTGTGGGAGAGGTGCGTGGAATTCCCGGTGTAGCGGTGAAATGCGTAGATATCGGGAGGAACACCTGTGGCGAAAGCGGCGCACTGGACCACAACTGACGCTGAGGCGCGAAAGCTAGGGGAGCA
>X1102.20730.15651__S_043
AACGTAGGGGGCCAGCATTGCTCGGAATTACTGGGCGTAAAGCGCACGTAGGCGGCTTTCTAAGTCGGGGGTGAAATCCTGGAGCTCAACTCCAGAACTGCCTTCGATACTGGAGAGCTTGAGTCCGGGAGAGGTGAGTGGAACTGCGAGTGTAGAGGTGAAATTCGTAGATATTCGCAAGAACACCAGTGGCGAAGGCGGCTCACTGGCCCGGTACTGACGCTGAGGTGCGAAAGCGTGGGGAGC
>X1102.8233.16047__S_006
TACGAAGGGGGCTAGCGTTGTTCGGAATTACTGGGCGTAAAGCGCGCGCAGGCGGCTATCCAAGTCAGTGGTGAAAGCCCGGAGCTCAACTCCGGAACTGCCATTGAAACTGTTTAGCTGGAGTATGAGAGAGGTGAGTGGAATTCCCAGTGTAGAGGTGAAATTCGTAGATATTGGGAAGAACACCGGTGGCGAAGGCGGCTCACTGGCCCGAAACTGACGCTCATGCACGACAGCGTGGGGATC
>X1103.17839.18452__S_007
TACAGAGGGTGCGAGCGTTGTTCGGAATTATTGGGCGTAAAGGGCGCGTAGGCGGCACGTCAAGTCGCGTGTGAAATCCCCAGGCTTAACCTGGGAAGTGCGCGCGAAACTGACGAGCTTGAGTGCCGGAGAGGGTCGCGGAATTCCCGGTGTAGAGGTGAAATTCGTAGATATCGGGAGGAACACCAGTGGCGAAGGCGGCGACCTGGACGGACACTGACGCTGAGACGCGAAAGCGTGGGGAG
>X1103.19429.11061__S_095
TACGGAGGATTCGAGCGTTATCCGGATTTATTGGGCGTAAAGAGCGTGTAGGCGGCCATGCAGGTCAGCTGTGAAAACTCGAGGCTCAACCTCGAGACGTCGGTTGAAACCGTATGGCTAGAGTCCGGAAGAGGAGAGTGGAATTCCCGGTGTAGCGGTGAAATGCGCAGATATCGGGAAGAACACCCATGGCGAAGGCAGCTCTCTGGGACGGTACTGACGCTGAGACGCGAAAGCGTGGGGAGCG
>X2104.25099.6606__S_038
GACGTAGGGGGCAAGCGTTGTTCGGAATTATTGGGCGTAAAGCGCTCGTAGGCGGTTTGGTAGGTCCGCTGTGAAAACTCGAGGCTCAACCTCGAGACGCCGGTGGAAACCATCAGACTAGAGTCCGGAAGAGGAGAGTGGAATTCCTGGTGTAGCGGTGAAATGCGCAGATATCAGGAAGAACACCCGTGGCTAAGGCGGCTCTCTAGTACGGTACTGACGCTGAGACGCGAAAGCGTGGGGAGCGA
>X1102.21725.15013__R_011
AAGTCGTAACAAGGTCTCCGTTGGTGAACCAGCGGAGGGATCATTACCGAGTTTTCAACTCCCAAACCCCATGTGAACTTATACCATTTACAACCGTTGCTTCGGCGGGTTCTCGCCCCGGGCTTTACACCCCGGAACCAGGCGGCCCGCCGGGGGACCCAAACTCTAGATTTTTATTTTAGCATGTCTGAGTGGAATCATTACAAAATGAATCAAAACTTTCAACAACGGATCTCTTGGTTCTGG
>X1102.25843.19008__S_027
AAGTCGTAACAAGGTTTCCGTAGGTGAACCTGCGGAAGGATCATTATTGAAATAAATTTGGTTGGGTTGTTGCTGGCTTCTAATTTGGAGCAAGTGCACACCTGATCTATATTTCTAACCACCTGTGAACCTGTGTAGAACTTGGAACGACTTTCAAGCAAGAAATAATCTTGCTTGGATTGAGAATTGCTGAGTTTGATTCAAGCCAGCTTTTCTTATGTTTCCAGATCTATGTGACTTTTATAT
>X2101.18792.7298__S_073
AAGTCGTAACAAGGTCTCCGTTGGTGAACCAGCGGAGGGATCATTACCGAGTTATACAACTCCCAAACCCACTGTGAACCTTACCTCAGTTGCCTCGGCGGGAACGCCCCGGCCGCCTGCCCCCGCGCCGGCGCCGGACCCAGGCGCCCGCCGCAGGGACCCCAAACTCTCTTGCATTACGCCCAGCGGGCGGAATTTCTTCTCTGAGTTGCACAAGCAAAAACAAATGAATCAAAACTTTCAACA
>X1103.12024.20997__R_098
AAGTCGTAACAAGGTCTCCGTTGGTGAACCAGCGGAGGGATCATTACAGGACTCGCAAGACTCCCGTAAACCACTGTGAACTTACCTACAACCCGTTGCCTCGGCGGGTGCTCCGGGCGCGTCTTCGGGCGCTCCGGGGCGCTCCAGCCCGCCGGCGGCCCCTAAACTCTGTCTCTGTAACGTTGGCATCTCCGAGCAGACTATAAACGAGTCAAAACTTTCAACAACGGATCTCTTGGTTCTGGC
>X1103.22648.17563__R_131
AAGTCGTAACAAGGTTTCCGTAGGTGAACCTGCGGAAGGATCATTATCAAAAGTCAAGTCGGGGGCTGCAAAGCCTTCGTCTACACCCATGTCTTTTGCGTACTTCTTGTTTCCTCGGTGGCGCAAGCCGCCGATTGGACAAACCAAAACCTTTTTTGTAATTGCAATCAGCGTCTGAAAATAATCTAATTATTTACAACTTTCAACAACGGATCTCTTGGTTCTGGCATCGATGAAGAACGTAGT
>X2103.12845.25390__S_026
AAGTCGTAACAAGGTCTCCGTAGGTGAACCTGCGGAGGGATCATTACAAGTGACCCCGGTCTAACCACCGGGATGTTCATAACCCTTTGTTGTCCGACTCTGTTGCCTCCGGGGCGACCCTGCCTTCGGGCGGGGGCTCCGGGTGGACACTTCAAACTCTTGCGTAACTTTGCAGTCTGAGTAAACTTAATTAATAAATTAAAACTTTTAACAACGGATCTCTTGGTTCTGGCATCGATGAAGAAC
>X1101.22132.13583__S_059
AAGTCGTAACAAGGTTTCCGTAGGTGAACCTGCGGAAGGATCATTAGTGAATTAAACATGCTTGGTGTCTTCGCTTCGGCAAGGCCCTTGCTTAAATCACATCCTAACACCTGTGAACTGTAAGACGTATGATGAGGTCTTTGGCCAAGTCATCGTCTGCCCATTTTTAACAAACAATTAATGTAACAAACGTAGTCTTATTATAACCTAATAAAACTTTCAACAACGGATCTCTTGGCTCTCGCATC
>X1101.10391.16441__S_055
AAGTCGTAACAAGGTTTCCGTAGGTGAACCTGCGGAAGGATCATTCACAATAAGTGTTCAATGGCACTTTAAAATCCATTACCCACCTTGTGTGCAATGTAAGGAGGAGGGGGTTTGTCAGACTTTTTGGTCTGGTTTCCCCTCTTTCATTATACATACCAATCTTCTCTTGTTGTCTACTTTTTGAGTATAAAAAACTCGAATACAACTTTCAACAACGGATCTCTTGGCTCTCGCATCGATGA
>X1101.10305.23089__R_066
AAGTCGTAACAAGGTCTCCGTTGGTGAACCAGCGGAGGGATCATTACCGAGTTTACAACTCCCAAACCCAATGTGAACATTACCTCGACGTTGCCTCGGCGGGACCGCCCCGGCGCCCTCACCGGCACCGGAACCAGGCGCCCGCCGCAGGGACCCAAACCTCTGTTTTATTATGAATTCTCCTCTGAGTGGATTTTATACAAATAAATCAAAACTTTCAACAACGGATCTCTTGGCTCTGGCATCGA
>X1101.10179.9745__R_042
AAGTCGTAACAAGGTTTCCGTAGGTGAACCTGCGGAAGGATCATTATCCATCTCAACCAGGTGCGGTCGCGGCCCTCGGGGGTTCTCTCCCGGGTGGTAGGGGTAACACCCTCACGCGCCGCATTCCTGCATCCTTTTTTTACGAGCACCTTTCGTTCTCCTTCGGCGGGGCAACCTGCCGCTGGAACTTAACAAAACCTTTTTTGCATCTAGCATTACCTGTTCTGATACAAACAATCGTTACA
>X2101.5426.13382__R_103
AAGTCGTAACAAGGTTTTGTTGGTCCTTCCCCGGGTGAACGCCACAACGGAAGCCTTTGCCGCCAGAAATGGTGCATATACCGCGACTCTAAATAAGTAAGTATATCAAGGGCAAGTCATGTCCTCTAATGGTTATGGCAACGCTGTCAAATTGCGGCGAGTCCCTAAAGACCCGTGCGACCAAGCGCCATCCGAAAGGGTGGCGTGGCCGAGTTAGCAGCCCTGGGTATGGTAACACTGCACGAG
>X2103.24272.18923__S_104
AAGTCGTAACAAGGTCTCCGTTGGTGAACCAGCGGAGGGATCATTACCGAGTTTACAACTCCCAAACCCAATGTGAACGTTACCAAACTGTTGCCTCGGCGGGGTCACGCCCCGGGTGCGTCGCAGCCCCGGAACCAGGCGCCCGCCGGAGGAACCAACCAAACTCTTTCTGTAGTCCCCTCGCGGACGTATTTCTTACAGCTCTGAGCAAAAATTCAAAATGAATCAAAACTTTCAACAACGGAT
>X1103.2874.17184__S_012
AAGTCGTAACAAGGTTTCCGTAGGTGAACCTGCGGAAGGATCATTACCGAGTTCATGCCCTCACGGGTAGATCTCCCACCCTTTGTATACCTTACCTTTGTTGCTTTGGCGGGCCGCCTAGCTACTGGCTTCGGCTGGTAAGTGCCCGCCGGAGAACCCCAAACCCAACCCATTTATAGTGTCGTCTGAGTAAAATTTTAATATTTAAAACTTTCAACAACGGATCTCTTGGCTCTGGCATCGATG
>X1104.7567.17169__S_008
AAGTCGTAACAAGGTCTCCGTTGGTGAACCAGCGGAGGGATCATTACAAGAAGCCGAAAGGCTGCTTCAAACCATCGCGAACCCTTCCAACGTTGCCTCGGCGGGCAGGGGTCCTCCCCGGAGGTGCCCCGCGCGCGCCGGTCCGCCTCGGCGGCCCGGCCAGCGCCCGCCGCGGGCCCCAAACTCTGTCTCTCTGTAGGATCTCTGAGTAAAACACAAATAAGTCAAAACTTTCAACAACGGATC
>X1101.19654.8105__S_091
AAGTCGTAACAAGGTCTCCGTTGGTGAACCAGCGGAGGGATCATTACCGAGTTTACAACTCCCAAACCCCTGTGAACATACCTATACGTTGCCTCGGCGGATCAGCCCGCGCCCCGTAAAAAGGGACGGCCCGCCCGAGGACCCCTAAACTCTGTTTTTAGTGGAACTTCTGAGTAAAACAAACAAATAAATCAAAACTTTCAACAACGGATCTCTTGGTTCTGGCATCGATGAAGAACGCAGCA
>X2104.14983.22087__S_053
AAGTCGTAACAAGGTTTCCGTAGGTGAACCTGCGGAAGGATCATTACCGAGTGAGGGTCTCTCAGGCCCGACCTCCCACCCTGTGTTTTTGTGACCTTGTTGCTTTGGCGGGCCCGCCTCGATGAGAGGCCGCCGGAAGCTCACGCTTTGGGCCCGTGCCCGCCAGTAGCCCCCTTAAATTCTTAATAAATCTGTCGTCTGAGTCCATGGATATAATGAAAAAAACTTTCAACAACGGATCTCTTG
>X2103.20921.11618__S_049
AAGTCGTAACAAGGTTTCCGTAGGTGAACCTGCGGAAGGATCATTATCGAGTTGAGGGTCGCCCTCGCGCGCCCGAACCTCCCAACCCTGTGTCTACCACACCTTGTCGTTGCTTCGGCGGACCGGCCGCGCGTTTTGTGACCAACTGGTCGCACGCCGGCCGCCGGGGGCCCTTCGGGCCCCTGGAGAGCGTCCGCCGATGGCCCAACCACACAAACTCTTGCACCGAAACGTGTCGTCTGAACG
>X1101.11990.14127__S_094
AAGTCGTAACAAGGTTTCCGTAGGTGAACCTGCGGAAGGATCATTACCCTTCCGGTCTTCGAGACCGCGTCTTCAACTCGCCGCAGGACCCCACGAAAGTGGCCAGAAATGCGGACGAGGCGAAGTAACCCTTGACTATGAGTACCTTTTGTTCCCTCGGCGGGCTCGCGCCCGTCGCTGGGCCCATCCAAACCCCTTTGCAGTAGCAGTATACCTCTGATCGTGGGCACTTGAATCTTTACAAC
>X1102.15071.28194__S_026
AAGTCGTAACAAGGTCTCCGTAGGTGAACCTGCGGAGGGATCATTACACAATAAAATATGAAGGCTGTACGCGGCTGTGCTCTCGGGCCAGTTTTGCGGAGGCTGAATTATTTATTACCCTTGTCTTTTGCGCACTTGTTGTTTCCTGGGCGGGTTCGCCCGCCACCAGGACCACATCATAAACCTTTTTTATGCAGTTGCAATCAGCGTCAGTATAACAAATGTAAATCATTTACAACTTTCAAC
>X1102.18561.22295__R_033
AAGTCGTAACAAGGTCTCCGTTGGTGAACCAGCGGAGGGATCATTACCGAGTTATACAACTCATCAACCCTGTGAACATACCTATAACGTTGCCTCGGCGGGAACAGACGGCCCCGTAACACGGGCCGCCCCCGCCAGAGGACCCCCTAACTCTGTTTCTATAATGTTTCTTCTGAGTAAACAAGCAAATAAATTAAAACTTTCAACAACGGATCTCTTGGCTCTGGCATCGATGAAGAACGCAG
>X1101.11604.21374__S_076
AAGTCGTAACAAGGTTTCCGTAGGTGAACCTGCGGAAGGATCATTACCGAGTGTAGGGTTCCTAGCGAGCCCAACCTCCCACCCGTGTTTACTGTACCTTAGTTGCTTCGGCGGGCCCGCCATTCATGGCCGCCGGGGGCTCTCAGCCCCGGGCCCGCGCCCGCCGGAGACACCACGAACTCTGTCTGATCTAGTGAAGTCTGAGTTGATTGTATCGCAATCAGTTAAAACTTTCAACAATGGAT
>X1101.21548.15280__S_122
AAGTCGTAACAAGGTCTCCGTTGGTGAACCAGCGGAGGGATCATTACCGAGTTTACAACTCCCAAACCCCTGTGAACATACCTATCGTTGCTTCGGCGGGATGCCCCAGTTTGACGCAAGCTGGACCCAGGCGCCCGCCGGAGGACCCAAACTCTTGTTTTATTTATGTATCTTCTGAGTAAACAAGCAAATAAATTAAAACTTTCAACAACGGATCTCTTGGTTCTGGCATCGATGAAGAACGC
>X1101.12601.18938__S_037
AAGTCGTAACAAGGTTTCCGTAGGTGAACCTGCGGAAGGATCATTAGTGAATTGAATATGTTAGCGGACCTCTTCGGAGTCCCTAGCATCAAATCATATCCATAACACCTGTGAACTGTAAGGCTGTCTTGAAAACGAAAGTGATTAGAGCGCCTGCCCATTTTATACAAACATTAAAGTAACAAACGTAGTCTTATTATAATCTAATAAAACTTTCAACAACGGATCTCTTGGCTCTCGCATCG
>X1102.8714.17996__R_127
AAGTCGTAACAAGGTCTCCGTAGGTGAACCTGCGGAGGGATCATTACAGAGAACATCGCCCGCGAGGGTGACTCTCCAACCCTATGTTAATTCTACCTTTGTTGCTTTGGCGAGCCGCTCCGGCCACCGGCTTCACGCTGGTGAGTGCTCGCCAGAGGACCCTAAACTCTGTTTATACATGTCGTCTGAGTACTATATAATAGTTAAAACTTTCAACAACGGATCTCTTGGTTCTGGCATCGATGA
>X1101.19600.16958__S_013
AAGTCGTAACAAGGTTTCCGTAGGTGAACCTGCGGAAGGATCATTAACTAATGTATTGGCACTTTACTGGGATTTACTTCTCAGTATTGTTTGCTTCTATACTGTGAACCTCTGGCGATGAAGGTCGTAACTGACCTTCGGGAGAGACTCAGGACATATAGGCTATAATGGGTAGGCCTGTTCTGGGGTTTGATCGATGCCAATCAGGATTACCTTTCTTCCTTTGGGAAGGAAGGCGCCTGGTA
>X1101.10133.9065__R_075
AAGTCGTAACAAGGTTTCCGTAGGTGAACCTGCGGAAGGATCATTACAGTGTTCCCTGCCCTTCGGGGTAGGATCGCCACCCTTGATTATTTATGAGTGTTGCTTTGGCGGGCCTCGCGGCCTGGCCGCGCCCCGGCTTCGGCGGGGGAGCGCCCGCCAGAGGATTCTACAAACCTGATTATTAGTGTCGTCTGAGTACTATATAATAGTTAAAACTTTCAACAACGGATCTCTTGGTTCTGGCA
>X1101.16986.23543__S_035
AAGTCGTAACAAGGTCTCCGTTGGTGAACCAGCGGAGGGATCATTACCGAGTTATACAACTCATCAACCCTGTGAACATACCTAAAACGTTGCTTCGGCGGGAACAGACGGCCCTGTAACAACGGGCCGCCCCCGCCAGAGGACCCCTAACTCTGTTTTTATAATGTTTTTCTGAGTAAACAAGCAAATAAATTAAAACTTTCAACAACGGATCTCTTGGCTCTGGCATCGATGAAGAACGTAGT
>X1101.23541.21694__S_001
AAGTCGTAACAAGGTTTCCGTAGGTGAACCTGCGGAAGGATCATTACCGAGTGAGGGCCCTCTGGGTCCAACCTCCCACCCGTGTTTATCGTACCTTGTTGCTTCGGCGGGCCCGCCTCACGGCCGCCGGGGGGCATCCGCCCCCGGGCCCGCGCCCGCCGAAGACACACAAACGAACTCTTGTCTGAAGATTGCAGTCTGAGTACTTGACTAAATCAGTTAAAACTTTCAACAACGGATCTCTT
>X1102.14567.17715__S_068
AAGTCGTAACAAGGTAACCGTAGGTGAACCTGCGGTTGGATCATTACTGATACTTGGTCTATGAGTCGATACCGAAAGGAGTCCTCATAGCCAAATTCACCTCTTGTGCACTATATTGTCTTTTGGTAGTTTATACCTTGGTATAGGCTGCCAAACTTTATAACAAACCATATAAACTTGTCTGAAATTATAATAAAATATAAACAACTTTTGACAACGGATCTCTTGGCTCTCGCAACGATGAAG
>X1103.25465.22282__S_012
AAGTCGTAACAAGGTTTCCGTAGGTGAACCTGCGGAAGGATCATTACCGAGTGCGGCACCCTCCGGGGTGCCAACCTCCCACCCGTGTCTACCGTACCACGTTGCTTCGGCGGGCCCGCCCCCCTCAGCGGGGGGGCCGTCGGGGGGCATCTGCCCCCGGGCGTGTGCCCGCCGGAGACACCCACACGAACACTGTCTGAAGGACTGCTGTCTGAGTGGATTGATCAAATCAGTTAAAACTTTCAA
>X1102.15952.26779__S_072
AAGTCGTAACAAGGTATCTGTAGGTGAACCTGCAGATGGATCATCATTGATTACCACTTGCACAGATGTCCGGCCTCCGGGTCGCGACAGCTGGGCGCCAGGTGTGGCTCCGCACCTGTCCAACTAAACCGGGCTACCATTTTTAACACTGTTGCATGGGTTGGCTGTCAAGTAGCGCAAGCTACGCGGCGTCAACAAATTTAACACACACTAATGATATTTAGGATTTGAATGTCAACTGATGAA
>X1101.10432.23124__S_088
AAGTCGTAACAAGGTCTCCGTAGGTGAACCTGCGGAGGGATCATTACACAATAAACATATGAAGGCTGCACCGCCAACAGGCGGCAAGGCTGGAGTATTTTATTACCCTTGTCTTTTGCGCACTTGTTGTTTCCTGGGCGGGTTCGCCCGCCTCCAGGACCACATGATAAACCTTTTTTATGCAGTTGCAATCAGCGTCAGTACAACAAATGTAAATCATTTACAACTTTCAACAACGGATCTCT
>X1101.16551.10898__S_052
AAGTCGTAACAAGGTTTCCGTAGGTGAACCTGCGGAAGGATCATTACTGAGTTAGGGTCTCCTGGCCCGACCTCCAACCCTGTGTCTACCTACCACGTTGCTTCGGCGGGCCTGTCGACAGGATCTGTCGGCTGCCGGCGGGCCTCAAAACCCCGCTGGACCGTGCCCGTCGATGGCCAACCTCCTAAAACTCTTGAAGAACCATGTCGTCTGAGTACCAAACTAAATAAAGTAAAAACTTTCAA
>X1101.17711.24183__S_072
AAGTCGTAACAAGGTCTCCGTTGGTGAACCAGCGGAGGGATCATTACCGAGTTTACAACTCCCAAACCCTTATGTGAACCATACCTATCGTTGCTTCGGCGGGGACGCCCCGGCTCTCCGAGCCCGGACCCAGGCGCCCGCCGGAGACCACAAACTCTTGTATTTGTTTCAGTATTTTCTCTGAGTGGCAAACGCAAAAAATAAATCAAAACTTTTAACAACGGATCTCTTGGCTCTGGCATCGA
>X1101.19757.23447__S_002
AAGTCGTAACAAGGTCTCCGTTGGTGAACCAGCGGAGGGATCATTACAGAGTTGCAAAACTCCCCAAACCATTGTGAACCTTACCTTCAACCGTTGCTTCGGCGGGCGGGCCACAGCGCCCCCCGGGCCCCCCCCAGCGGGGCGCCCGCCGGAGGATACCCAAACTCTTGATACTTTATGGCCTCTCTGAGTCTTCTGTACTGAATAAGTCAAAACTTTCAACAACGGATCTCTTGGTTCTGGCA
>X1101.28215.14350__S_026
AAGTCGTAACAAGGTCTCCGTTGGTGAACCAGCGGAGGGATCATTACCGAGTACTATAACTCATAACCCTTTGTGAACCTTCATACCTGTTGCTTCGGCGGCGCGCCTCTCGGGGCGTGCCCGCCGGCATTATCAGAATCTCTGTTCGAACCCGACGATACTTCTGAGTGTTCTAAGCGAACTGTTAAAACTTTCAACAACGGATCTCTTGGCTCCAGCATCGATGAAGAACGTAGTAAACAGTC
>X1104.9317.24657__S_010
AAGTCGTAACAAGGTCTCCGTTGGTGAACCAGCGGAGGGATCATTACCGAGTTTACAACTCCCAAACCCCATGTGAACATACCTGTTTCGTTCCCTCGGCGGTGTCCGGCAACGGCCCGCCAGAGGACCCAACAAACTCTTTTGAATTTTTCAGTATCTTCTGAGTGAAAAAAACAATAAATCAAAACTTTCAACAACGGATCTCTTGGTTCTGGCATCGATGAAGAACGCAGTAAAAAT
>X1101.16300.8178__S_079
AAGTCGTAACAAGGTTTCCGTAGGTGAACCTGCGGAAGGATCATTACCTAGAGTTGTAGGCTTTGCCTGCTATCTCTTACCCATGTCTTTTGAGTACCTTACGTTTCCTCGGTGGGTTCGCCCACCGATTGGACAAATTTAAACCCTTTGCAGTTGAAATCAGCGTCTGAAAAAACTTAATAGTTACAACTTTCAACAACGGATCTCTTGGTTCTGGCATCGATGAAGAACGCAGCAAATAC
>X1102.16634.13627__S_068
AAGTCGTAACAAGGTCTCCGTTGGTGAACCAGCGGAGGGATCATTACCGAGTTCCATCTCGACAACCCTTTGTGAACCAATACAATTGTTGCTTCGGCGGCGCGGGACCCCCCGCGCCCGCCGGTAACCTCAGAATCTCTGTTCGAACCCGACGTTACCTCTGAGTGTTCTAAGCGAACTGTTAAAACTTTCAACAACGGATCTCTTGGCTCTAGCATCGATGAAGAACGTAGCGAAGGACT
>X1101.10232.21888__S_124
AAGTCGTAACAAGGTTTCCGTAGGTGAACCTGCGGAAGGATCATTAAAGATTGACCGAAAGGTCTTATCTCTATATCCCTCACCTCTGTGAACTGTGGACCTCCGGGTCTATTTAACAAACATCAGTGTAATGAACGTATATATCATTAAACAAAACAAAACTTTCAACAACGGATCTCTTGGCTCTCGCATCGATGAAGAACGTAGCGAATTTTTCTGTCTCTTATACACATCTCCGAGCCC
>X1101.14150.23283__S_117
ATGTCGTAACAAGGTTTCCGTAGGTGAACCTGCGGAAGGATCATTAGTGAACGCCCTCACGGGCTTATACTATTCCAAACCTCTGTGAACCGTGCCCTTCGGGGCTATTTTACAAACATGGTGTAATGAACGTCATATATCATAACAAAACAAAACTTTCAACAACGGATCTCTTGGCTCTCGCATCGATGAAGAACGCAGCGAATATAACTGTCTCTTATACACATCTCCGAGCCCACGAGACG
>X1101.19007.21278__S_050
AAGTCGTAACAAGGTTTCCGTAGGTGAACCTGCGGAAGGATCATTAGTGAACGCCCTCACGGGCTTATAACTATTCCAAACCTCTGTGAACCGTGCCCTTTGGGGCTATTTTACAAACATGGTGTAATGAACGTCATATATCATAACAAAACAAAACTTTCAACAACGGATCTCTTGGCTCTCGCATCGATGAAGAACGTAGCGAAGCGAGTCTGTCTCTTATACACATCTCCGAGCCCAC
>X1101.20048.20236__S_065
AAGTCGTAACAAGGTTTCCGTAGGTGAACCTGCGGAAGGATCATTAGTGAACGCCCTCACGGGCTTATAACTATTCCAAACCTCTGTGAACCGTGCCCTTCGGGGCTATTTTACAAACATGGTGTAATGAACGTCATAAATCATAACAAAACAAAACTTTCAACAACGGATCTCTTGGCTCTCGCATCGATGAAGAACGCATGAACAACAAACTGTCTCTTATACACATCTCCGAGCCCACG
>X1102.12194.18060__S_128
AAGTCGTAACAAGGTTTCCGTAGGTGAACCTGCGGAAGGATCATTACCGAGTGCGGGTCCTTTGGGCCCAACCTCCCACCCTTGTCTCTATACACCTGTTGCTTTGGCGGGCCCACCGGGGCCACCTGGTCGCCGGGGGACGTACGTCCCCGGGCCCGCGCCCGCCGAAGCGCGCTGTGAACCCTGATGAAGATGGGCTGTCTGAGTACTATGAAAATTGTCAAAACTTTCAACAATGGATCTCT
>X2101.28469.13227__S_079
AAGTCGTAACAAGGTTTCCGTAGGTGAACCTGCGGAAGGATCATTAGTGAACGCCCTCACGGGCTTATACTATTCCAAACCTCTGTGAACCGTGCCCTTCGGGGCTATTTTACAAACATGGTGTAATGAACGTCATATATCATAACAAAACAAAACTTTCAACAACGGATCTCTTGGCTCTCGCATCGATGAAGAACGTAGCGGAGCTGTCTCTTATACACATCTCCGAGCCCACGAGACTCACA
>X1104.2544.17669__R_071
AAGTCGTAACAAGGTCTCCGTTGGTGAACCAGCGGAGGGATCATTACAGAGTTGCAAAACTCCCTAAACCATCGTGGACGCTACCTTCAAACGTTGCTTCGGCGGGCGGCCCGCTCCCCTGGCGCCCCCGTGGCGCCCGGGGCGCAGGCCCCCCGGCCCCCCCGCGGGGCGCCCGCCGGAGGTACCCAACTCTTGTTAATTTTTAGGCCTCTCTGAGTCTTCTGTACTGAATAAGTCAAAACTTTCAA
>X1102.7405.17790__R_100
AAGTCGTAACAAGGTCTCCGTTGGTGAACCAGCGGAGGGATCATTACCGAGTTTACAACTCCCAAACCCATGTGAACATACCTACTGTTGCTTCGGCGGGATTGCCCCGGGCGCCTCGTGTGCCCCGGATCAGGCGCCCGCCTAGGAAACTTAACTCTTGTTTTATTTTGGAATCTTCTGAGTAGTTTTTACAAATAAATAAAAACTTTCAACAACGGATCTCTTGGTTCTGGCATCGATGAAGAA
>X1101.22487.11611__S_114
AAGTCGTAACAAGGTTTCCGTAGGTGAACCTGCGGAAGGATCATTACCGAGTGCGGGCCCTCGCGGCCCAACCTCCCACCCTTGTCTCTATACACCTGTTGCTTTGGCGGGCCCACCGGGGCCACCTGGTCGCCGGGGGACGCACGTCTCCGGGCCCGCGCCCGCCGAAGCGCTCTGTGAACCCTGATGAAGATGGGCTGTCTGAGTACTGTGAAAATTGTCAAAACTTTCAACAATGGATCTCTT
>X2101.12010.15796__S_089
AAGTCGTAACAAGGTTTCCGTAGGTGAACCTGCGGAAGGATCATTACCGAGTGCGGGCCCTCTGGGTCCAACCTCCCACCCGTGTCTACCGTACCACGTTGCTTCGGCGGGCCCGCCGTCAGGCCGCCGGGGGGCGATTTGCCCCCGGGCCCGCGCCCGCCGAAGACCTGCGAACGCTCTGTCTGAAGGTTGCAGTCTGAGTATGATTATCAAATCGTCAAAACTTTCAACAACGGATCTCTTGGT
>X1101.10300.16476__S_115
AAGTCGTAACAAGGTCTCCGTTGGTGAACCAGCGGAGGGATCATTACAGAGTTGCAAAACTCCCAAACCCACTGTGAACTTACCTGTCCTTGTTCCTTCGGCAGGCGGCCCCCGGGGGGGCTTCGCCGTAAGGCGCCTGCCGAGGGACAACTAAACTCTTGCTACTTAAGTGTCTTCTGAGCAACTATAAAAAGTTACAACTTTCAACAACGGATCTCTTGGTTCTGGCATCGATGAAGAACGTA
>X1102.14226.16738__R_036
AAGTCGTAACAAGGTTTCCGTAGGTGAACCTGCGGAAGGATCATTACAGAAATAAACTTGGTGGGTTGTTGCTGGCCCCTCGGGGCATTCGTGCACGCCTATCATCTTTATCTTTCCACCTGTGCACCCTATGTAGGAGGACCGCTCACCGTGGGGGCTGCTAGTTCCCCGTTGGTAGCGTAACCCTACGTATCTTATTTTACCACATGAATGTTGTCGAACGCATAGACATGGGCTTTAAGCCTA
>X2102.29249.15223__S_090
AAGTCGTAACAAGGTTTCCGTAGGTGAACCTGCGGAAGGATCATTACCGAGTGAGGGCCCTCTGGGTCCAACCTCCCACCCGTGTCTATCGTACCTTGTTGCTTCGGCGGGCCCGCCGTTTCGACGGCCGCCGGGGAGGCCTCGCGCCCCCGGGCCCGCGCCCGCCGAAGACCCCAACATGAACTCTGTTCTGAAAGTATGCAGTCTGAGTTGATTATCATAATCAGTTAAAACTTTCAACAACGGA
>X2104.21689.16837__S_090
AAGTCGTAACAAGGTCTCCGTTGGTGAACCAGCGGAGGGATCATTACAGAGTTGCAAAACTCCCTAAACCATTGTGAACGTTACCTAAACCGTTGCTTCGGCGGGCGGCCCGGGTCCTTCCCGGCGCCCCTCGGCCCTCGCGGGCGCCCGCCGGAGGTAAACCAAACTATTGCATTGTATGGCCTCTCTGAGTCTTCTGTACTGAATAAGTCAAAACTTTCAACAACGGATCTCTTGGTTCTGGCATCG
>X1101.10402.21471__R_016
AAGTCGTAACAAGGTCTCCGTTGGTGAACCAGCGGAGGGATCATTACCGAGTTTACAACTCCCAAACCCCTGTGAACATACCACTTGTTGCCTCGGCGGATCAGCCCGCTCCCGGTAAAACGGGACGGCCCGCCAGAGGACCCCTAAACTCTGTTTCTATATGTAACTTCTGAGTAAAACCATAAATAAATCAAAACTTTCAACAACGGATCTCTTGGTTCTGGCATCGATGAAGAACGCAGTGA
>X1101.4076.18464__S_109
AAGTCGTAACAAGGTTTCCGTAGGTGAACCTGCGGAAGGATCATTATCCGAGAACACCAAAAGGGGCCGACGGCCCCGACTTCTCACCCTGCAAAGACCGTACCCCAGTTGCCTTGGCAGGCGACGGGAGGGCCGCCCCTCCGAGGCGCGGCGCTCCTGCCCTGCCAAAGGAACGTAGACCTTGAAACTCTTGCGATGAGACCGGACCTGAGCCGGGCGTGAGCCGAGCGGGAGGCGGTAGCCGGA
>X1102.22883.13852__S_030
AAGTCGTAACAAGGTTTCCGTAGGTGAACCTGCGGAAGGATCATTACCAATCATGTCTCCCAGCCGAAAGGTTGGTGCAGGCGCTTAACCCTTTGTGAACCAAAAAACCTTTCGCTTCGGCAGCAGCTCGGTTGGCAACAGCCTCTGCGTCAGCCTGCCGGTAGCACCAATCATCAAAACTTGCAGTTAATAACATTGTCTGATTACCAAATTTTCGAATGAAAATCAAAACTTTCAACAACGGAT
>X1101.10861.15222__S_098
AAGTCGTAACAAGGTAACCGTAGGTGAACCTGCGGTTGGATCATTACTGAATTTGTGCTGCTGGCTGGGAACGGGCAACCAAGTACCGCCTGGAGCAAATTTACACCTGTGCACTTGAATGTCTTTTGGGAGCTTTTCGGGGCTCCCAGCATTGATAAACACCTATTGACCACGTCTGAACATTTATTTAAATATAAACAACTTTTGACAACGGATCTCTAGGCTCTCGCAACGATGAAGAACGT
>X1103.16438.22307__S_062
AAGTCGTAACAAGGTCTCCGTTGGTGAACCAGCGGAGGGATCATTACCGAGTTTACAACTCCCAAACCCCATGTGAACCTTACCTCAACGTTGCTTCGGCGGTCACGCCCCGGCGCCCCAGTGGCCCGGACCCAGGCGCCCGCCGGAGGACCTCCAAACCATTGTGTTATTTAGTGGCATTGTCTGAGTGGCGTAAAGCAAAATAAATCAAAACTTTCAACAACGGATCTCTTGGCTCTGGCATCG
>X1101.23911.25653__S_066
AAGTCGTAACAAGGTTTCCGTAGGTGAACCTGCGGAAGGATCATTACCGAGTGAGGGCCCTCTGGGTCCAACCTCCCACCCGTGTTTATCGTACCTTGTTGCTTCGGCGGGCCCGCCGATCAGGCCGCCGGGGGGCATCCGCCCCCGGGCCCGCGCCCGCCGAAGACACCATTGAACGCTGTCTGAAGATTGCAGTCTGAGCGATTAGCTAAATCAGTTAAAACTTTCAACAACGGATCTCTTGGT
>X1103.18525.5623__S_023
AAGTCGTAACAAGGTTTCCGTAGGTGAACCTGCGGAAGGATCATTCATAATAAGTGTTTTATGGCACTTTTTAAATCCATATCCACCTTGTGTGCAATGTCAGTCGATCTTCTTCATGGAGATCGACCAAACATCAACCTTTATCTTTTAACTCTTTGTCTGAAAAATATTATGAATAAACAATTCAAAATACAACTTTCAACAACGGATCTCTTGGCTCTCGCATCGATGAAGAACGCAGTAAAG
>X1103.14628.5199__S_119
AAGTCGTAACAAGGTCTCCGTTGGTGAACCAGCGGAGGGATCATTACAGAGTGTAAAAACTCCCAAAACCCATGTGAACATACCTTTTTGTTGCTTCGGCGGGATCGCCCCGGGCGCCTTGTGTGCCCCGGAGTCAGGCGCCCGCCGGGGGACCCAAACTCTTGTTTTTAACGAGTATCTTCTGAGTAACGTTTTTAAATAAATAAAAACTTTCAACAACGGATCTCTTGGTTCTGGCATCGATGA
>X1101.13229.9712__S_021
AAGTCGTAACAAGGTTTCCGTAGGTGAACCTGCGGAAGGATCATTACCGAGTGAGGGCCCTCTGGGTCCAACCTCCCACCCGTGTTTATCATACCTAGTTGCTTCGGCGGGCCCGCCGTCATGGCCGCCGGGGGGCACCCGCCCCCGGGCCCGCGCCCGCCGAAGACCCCCCTGAACGCTGTCTGAAGATTTGCAGTCTGAGCGATTAGCTAAATCAGTTAAAACTTTCAACAACGGATCTCTTG
>X1101.12622.18103__S_037
AAGTCGTAACAAGGTCTCCGTTGGTGAACCAGCGGAGGGATCATTAAAGAGTTGCAAAACTCCCAAACCATTGTGGACCTACCTTACAACCGTTGCTTCGGCGGGCGGCGCCGCCCCCGGGGGGAGACCCCCGCGGCGCGCCCCTCGGCCCCTCACCGGGCGCCCGCCGGAGGTACCTAACCCTTTACGCATGTATGGCCTCTCTGAGTCTTCTGTACTGAATAAGTCAAAACTTTCAACAACGG
>X1102.5995.15791__R_058
AAGTCGTAACAAGGTTTCCGTAGGTGAACCTGCGGAAGGATCATTAATAAAAGGATACCTTCGGGTATACCCCATCCGTGTCTACATACTCTTGTTGCTTTGGCAGGCCGTGGTCTCCCACTGTGGGCTCTGCCTGCATGTGCCTGCCAGAGGACCAAACTCTGAATGTTAGTGATGTCTGAGTACTATATAATAGTTAAAACTTTCAACAACGGATCTCTTGGTTCTGGCATCGATGAAGAACGT
>X1101.11445.8607__S_009
AAGTCGTAACAAGGTCTCCGTTGGTGAACCAGCGGAGGGATCATTAAAAGAAGCCGAAAGGCTACTTATAACCATTGTGAACTCGTCCAAGTTGCTTCGGCGGCGCGGGGCCCCTTTCGGGGCGCCGCAGCCCGGCCTCTCCGGAGGTGCGGGGCAACCGCCGGAGGTACAAAACTCTTCTGTATTATTGACACTTCTGATTAAACAAACAAATAAGTTAAAACTTTCAACAACGGATCTCTTGG
>X1101.18573.28150__S_109
AAGTCGTAACAAGGTTTCCGTAGGTGAACCTGCGGAAGGATCATTAATGAATTTTGGAGTTCTACTGTGCCTGCCGTTCATTTGGATGTGTGCACGTAGTCTCTATAAATCCTTATCAACACCTGTGCACCTTTAAAAAGGGGAAACTGATTAAGCTTTTTACGGGCTTATGAGGAATAACCTTTTTTCTTATACAAACTCTTAATGTCTATTAGAATGTTCTCTGGCCGCAAGGCTATAAAATA
>X1102.16003.18305__S_012
AAGTCGTAACAAGGTTTCCGTAGGTGAACCTGCGGAAGGATCATTAACGTGCCGTGGCAGTCTCCGACTCCGGAACTGCTCACCGTGCCACCCGTGTTTACCTACCTGTTGCTTTGGCGGGCCTGCTCGCTGCCCGGAGACTGCGGTCCCCAGGCGTGCACCCGCCAGAGACCACCCGAAACTCTGGTTAAAGATTGGCGTCTGAGTGATTGAAAAATCAGTTAAAACTTTCAACAACGGATCTCT
>X1101.15091.15523__S_128
AAGTCGTAACAAGGTTTCCGTAGGTGAACCTGCGGAAGGATCATTACCGAGTGCGGGTCCTTTGGGCCCAACCTCCCATCCGTGTCTATTGTACCCTGTTGCTTCGGCGGGCCCGCCGCTTGTCGGCCGCCGGGGGGGCGCCTCTGCCCCCCGGGCCCGTGCCCGCCGGAGACCCCAACACGAACACTGTCTGAAAGCGTGCAGTCTGAGTTGATTGAATGCAATCAGTTAAAACTTTCAACAAT
>X1101.12254.14346__S_118
AAGTCGTAACAAGGTCTCCGTTGGTGAACCAGCGGAGGGATCATTACGAGAGTGTCACCACTCCCAACCCACTGTTTACCTACCCGTCCACCGTGCTTCGGCAGGCAGTCCTGTGGGACAGGGCCTCGCCCCCGCGAGGGGGTGCCTGCCGCTGGCCAACCAAAAATTCTAGCTGTTTTTGTACCATCTGAGTCTTCCACAAATAAACAAAACTTTCAACAACGGATCTCTTGGTTCTGGCATCG
>X1101.11018.3800__S_060
AAGTCGTAACAAGGTTTCCGTAGGTGAACCTGCGGAAGGATCATTACTGAGTGGTTTTCCCGCGAGGGAGCTGCCCGACCTGATGTCATTTGCGCTGGAGTGGGGGTAGGGATTTTTTTCCGGTTCAGGGTTACCCGGACGGGACGGAGGTCTCGGAAGGGGGCTCGGGCCGGCCCGCCGCCGCTCCGGTATTTAAACTTCGGCGGAAGAGGTAGGCGTCGACCTGCCCGCCGCCGGCCGCAACG
>X1101.15849.13235__S_072
AAGTCGTAACAAGGTCTCCGTTGGTGAACCAGCGGAGGGATCATTACAGAGTTGCAAAACTCCCTAAACCATTGTGGACGCTACCTTCAAACGTTGCTTCGGCGGGCGGCCCGCTCCCCTGGAAAGCCCCTGTGGCCGCCCGGGGCTGCAGGCCCCCCGGCCCCCCTCGCGGGGGCGCCCGCCGGAGGATGCCCAACTCTTGATAATTTTAGGCCTCTCTGAGTCTTCTGTACTGAATAAGTCAA
>X1101.9837.14998__S_006
AAGTCGTAACAAGGTCTCCGTTGGTGAACCAGCGGAGGGATCATTACAGGACTCGCAAGACTCCTACAACCCTGTGAACTTAACTATAAGCACGTTGCTTCGGCGGGTGTCTCGGCGAGGGTCCTCCCTCCCCGGGGCGCTAAGCCCGCCGGCAGCCTACTATACTCTGTCTCTTTGCGTTGGCATCTCGAGTACAATCAAACAAGTTAAAACTTTCAACAACGGATCTCTTGGTTCTGGCATCGA
>X1103.16947.21718__R_023
AAGTCGTAACAAGGTCTCCGTTGGTGAACCAGCGGAGGGATCATTACCGAGTTTACAACTCCCAAACCCAATGTGAACGTTACCAAACTGTTGCCTCGGCGGGATCTCTGCCCCGGGTGCGTCGCAGCCCCGGACCAAGGCGCCCGCCGGAGGACCAACCAAAACTCTTATTGTATACCCCCTCGCGGGTTTTTTTATAATCTGAGCCTTCTCGGCGCCTCTCGTAGGCGTTTCGAAAATGAATCA
>X1101.11830.16616__S_005
AAGTCGTAACAAGGTATCCGTAGGTGAACCTGCGGATGGATCATTAACGTGTAATAGCTAGTGGTATCTGAAAGGATATCATTAGTCTAATAACTCTGTTATACCCTTGTGGTGAATATAGGAAACTAGTGTGATTGTGGTGGTTGAGGTGTTAAAAAACCTAGGACGCCACGATCCTCTTCTTAACTAAAAACATTATCATTACATTATTAATCTAAAGTAACCTTGTGGATAAGATATTCATT
>X1101.14982.16657__S_088
AAGTCGTAACAAGGTCTCCGTTGGTGAACCAGCGGAGGGATCATTACAGAGTTGCAAGACTCCCTAAACCATTGTGAACCTACCTTCTACCGTTGCTTCGGCGGGCGGGCCCAGCGCCCCCCCGGCCCCCCGCGGGCGCCCGCCGGAGGATACCCAAACTCTTGACATTAGTGGCCTCTCTGAGTATTCTTTACTGAATAAGTCAAAACTTTCAACAACGGATCTCTTGGTTCTGGCATCGATGA
>X1101.8602.13581__S_012
AAGTCGTAACAAGGTCTCCGTTGGTGAACCAGCGGAGGGATCATTACAGAGTTGCAAAACTCCCAACCATTGTGAACTTACCTCACCGTTGCTTCGGCGGGTGGCCCGGGGCAACCCAGGCCGCGCCGGCACCCTTCTTCGGGGGGCCCGGCAAGCCCGTCAGAGGACCGAAACCCTGTAATTACTGGCCTCTCTGAGTAACTTATACAATAAGTCAAAACTTTCAACAACGGATCTCTTGGTTC
>X1101.28228.12550__S_051
AAGTCGTAACAAGGTCTCCGTTGGTGAACCAGCGGAGGGATCATTACAAGAAGCCGAAAGGCTACTCCAAACCATCGCGAACTCGTCCAAGTTGCTTCGGCGGTGCGGCGTCCCCACGGGGGCCCGCGGCGCCGCGCCTCCCCGGAGGCGCGGGGCGCCCGCCGGAGGTCACAAACTCTCATGCATTATAGTGGTATCTCTGAGTAAAACACAAATAAGTTAAAACTTTCAACAACGGATCTCTT
>X1102.22592.15028__S_022
AAGTCGTAACAAGGTTTCCGTAGGTGAACCTGCGGAAGGATCATTACAGAGAACTTGCCCTTCGGGGTAGATCTCCCACCCTTTGTTTATCATACCTTTGTTGCTTTGGCAGGCCCACCTTTTGGGGTCGTCGGCTTCGGCTGGTCAGCGCCTGCCAGAGGATCTCAAACTCTTGATTTAGTGTTGTCTGAGTACTTGATAAATAGTTAAAACTTTCAACAACGGATCTCTTGGTTCTGGCATCG
>X1101.10151.16518__S_062
AAGTCGTAACAAGGTTTCCGTAGGTGAACCTGCGGAAGGATCATTACAGTAGTCACCCAGGTTGCCGCAAGGCCTCCTGGGTAACCTACCACCCTTTGTTTATTACACTTTGTTGCTTTGGCAAGCCTGCCCTCGGGCTGCTGGCTCCGGCCGGCGAGCGCTTGCCAGAGGACCTAAACTCTGTTTGTCTATACTGTCTGAGTACTATATAATAGTTAAAACTTTCAACAACGGATCTCTTGGTT
>X1102.11764.23389__S_037
AAGTCGTAACAAGGTTTCCGTAGGTGAACCTGCGGAAGGATCATTACCGTGCCCGCGGCCGCCGGCCCCCCCTGTAAACAGAGGAGGCGTCTGGCCGGCGCCGCGTTTGGCCCAACCGTGTCTATCTGTACCTGTTGCTTCGGCGGGCCTGCGGGTCTCGCTCGCTGCCGGGGGCCCTTGAGGTTCCGGGCGCGCGCCCGCCGAAGACACTTGGAACTACTGTTGAAGTTGGCGGTCTGAGTAGC
>X1101.14063.24282__S_086
AAGTCGTAACAAGGTCTCCGTTGGTGAACCAGCGGAGGGATCATTACAGAGTTGCAAAACTCCCTAAACCATCGTGAACGTTACCCAAACCGTTGCTTCGGCGGGCGGCGCCCCTGCGCGCCCCCGGGCCCCACCGCGGGCGCCCGCCGGAGGTCACCTAACTCTTGATACTTTATGGCCTCTCTGAGTCTTCTGTACTGAATAAGTCAAAACTTTCAACAACGGATCTCTTGGTTCTGGCATCG
>X2103.26215.11295__S_026
AAGTCGTAACAAGGTCTCCGTTGGTGAACCAGCGGAGGGATCATTACTGAGTATCTTACTCTCTACCCTTTGTGAACTATTATACCTGTTGCTTCGGCGGCGTCCCCCCGGGGGCGCCCGCCGGTAATCAGAATCTCTGTTTTCGAACCCGACGATACTTCTGAGTGTTCTTAGCGAACTGTCAAAACTTTTAACAACGGATCTCTTGGCTCCAGCATCGATGAAGAACGTAGCGAAATACTG
>X1101.11898.21778__S_026
AAGTCGTAACAAGGTCTCCGTTGGTGAACCAGCGGAGGGATCATTACCGAGTACTATAACTCATAACCCTTTGTGAACCTTCATACCTGTTGCTTCGGCGGCGCGCCTCTCGGGGCGTGCCCGCCGGCATTATCAGAATCTCTGTTCGAACCCGACGATACTTCTGAGTGTTCTAAGCGAACTGTTAAAACTTTCAACAACGGATCTCTTGGCTCCAGCATCGATGAAGAACGCAGCGAAATACT
>X1101.26225.15367__S_027
AAGTCGTAACAAGGTTTCCGTAGGTGAACCTGCGGAAGGATCATTAGTGAACGCCCTCACGGGCTTATAACTATTCCAAACCTCTGTGAACCGTGCCCTTCGGGGCTATTTTACAAACATGGTGTAATGAACGTCATATATCATAACAAAACAAAACTTTCAACAACGGATCTCTTGGCTCTCGCATCGATGAAGAACGTAGCAAACAACTGTCTCTTATACACATCTCCGAGCCCACGAGACCA
>X1101.11523.17000__S_012
AAGTCGTAACAAGGTTTCCGTAGGTGAACCTGCGGAAGGATCATTAAAGATTGACCGAAAGGTCTTATCTCTATATCCCTCACCTCTGTGAACTGTGGACCTCCGGGTCTATTTAACAAACATCAGTGTAATGAACGTATATATCATTAAACAAAACAAAACTTTCAACAACGGATCTCTTGGCTCTCGCATCGATGAAGAACGCAGTAAAACACCTGTCTCTTATACACATCTCCGAGCCCACG
>X1101.3345.18703__S_087
AAGTCGTAACAAGGTTTCCGTAGGTGAACCTGCGGAAGGATCATTACCGAGTGAGGGCCCTCTGGGTCCAACCTCCCACCCGTGTTTATCATACCTAGTTGCTTCGGCGGGCCCGCCGTCAGGCCGCCGGGGGGGCATCCGCCCCCGGGCCCGCGCCCGCCGAAGCCCCCCCTGAACGCTGTCTGAAGATTGCAGTCTGAGCGATTAGCTAAATCAGTTAAAACTTTCAACAACGGATCTCTTG
>X1101.8924.11389__S_012
AAGTCGTAACAAGGTCTCCGTTGGTGAACCAGCGGAGGGATCATTACTGAGTATCTTACTCTCTACCCTTTGTGAACTATTATACCTGTTGCTTCGGCGGCGTCCCCCCGGGGGCGCCCGCCGGTAATCAGAATCTCTGTTTTCGAACCCGACGATACTTCTGAGTGTTCTTAGCGAACTGTCAAAACTTTTAACAACGGATCTCTTGGCTCCAGCATCGATGAAGAACGCAGTGAACGCACCTG
>X1102.15978.18338__S_120
AAGTCGTAACAAGGTTTCCGTAGGTGAACCTGCGGAAGGATCATTAGTGAACGCCCTCACGGGCTTATACTATTCCAAACCTCTGTGAACCGTGCCCTTCGGGGCTATTTTACAAACATGGTGTAATGAACGTCATATATCATAACAAAACAAAACTTTCAACAACGGATCTCTTGGCTCTCGCATCGATGAAGAACGCAGTGAAATCCTGTCTCTTATACACATCTCCGAGCCCACGAGACAGG
>X1102.17195.3581__S_046
CAGTCGTAACAAGGTCTCCGTTGGTGAACCAGCGGAGGGATCATTACTGAGTATCTTACTCTCTACCCTTTGTGAACTATTATACCTGTTGCTTCGGCGGCGTCCCCCCGGGGGCGCCCGCCGGTAATCAGAATCTCTGTTTTCGAACCCGACGATACTTCTGAGTGTTCTTAGCGAACTGTCAAAACTTTTAACAACGGATCTCTTGGCTCCAGCATCGATGAAGAACGCAGCAAAAAGAATC
>X1101.10119.2696__S_029
GAGTCGTAACAAGGTTTCCGTAGGTGAACCTGCGGAAGGATCATTAAAGATTGACCGAAAGGTCTTATCTCTATATCCCTCACCTCTGTGAACTGTGGACCTCCGGGTCTATTTAACAAACATCAGTGTAATGAACGTATATATCATTAAACAAAACAAAACTTTCAACAACGGATCTCTTGGCTCTCGCATCGATGAAGAACGTAGTGAACAGGAACTGTCTCTTATACACATCTCCGAGCCCA
>X1101.20545.7290__S_089
AGGTCGTAACAAGGTTTCCGTAGGTGAACCTGCGGAAGGATCATTACCGAGTGCGGGCCCTCTGGGTCCAACCTCCCACCCGTGTCTACCGTACCACGTTGCTTCGGCGGGCCCACCGTCAGGCCGCCGGGGGGCGATCGCCCCCCCGGGCCCGCGCCCGCCGAAGACCTGCGAACTCTCTGTCTGAAGGTTGCAGTCTGAGTATGATTATCAAATCGTTAAAACTTTCAACAACGGATCTCTT
