# Supplementary material for: Scoring Species for Synthetic Community Design: Network Analyses of Functional Core Microbiomes
Source: Front Microbiol. 2020 Jun 25;11:1361. doi: 10.3389/fmicb.2020.01361 (PMC7333532; doi:10.3389/fmicb.2020.01361)
Supplement: Supplementary file 2 [file Data_Sheet_2.ZIP]

Archive with 18 entries (15 files):
- Supplementary.Data.S2/
- Supplementary.Data.S2/taxa_appl2.txt
- __MACOSX/
- __MACOSX/Supplementary.Data.S2/
- __MACOSX/Supplementary.Data.S2/._taxa_appl2.txt
- Supplementary.Data.S2/.DS_Store
- __MACOSX/Supplementary.Data.S2/._.DS_Store
- Supplementary.Data.S2/sequences_appl2.txt
- __MACOSX/Supplementary.Data.S2/._sequences_appl2.txt
- Supplementary.Data.S2/network_appl2.txt
- __MACOSX/Supplementary.Data.S2/._network_appl2.txt
- Supplementary.Data.S2/script_appl2.R
- __MACOSX/Supplementary.Data.S2/._script_appl2.R
- Supplementary.Data.S2/functions.R
- __MACOSX/Supplementary.Data.S2/._functions.R
- Supplementary.Data.S2/.Rapp.history
- __MACOSX/Supplementary.Data.S2/._.Rapp.history
- __MACOSX/._Supplementary.Data.S2
