# Supplementary material for: Scoring Species for Synthetic Community Design: Network Analyses of Functional Core Microbiomes
Source: Front Microbiol. 2020 Jun 25;11:1361. doi: 10.3389/fmicb.2020.01361 (PMC7333532; doi:10.3389/fmicb.2020.01361)
Supplement: Supplementary file 2 [file Data_Sheet_2.ZIP › Supplementary.Data.S2/taxa_appl2.txt]

name	order.network	Kingdom	Phylum	Class	Order	Family	Genus	Species	Normal.diet	American.diet	positive.effects	negative.effects
taxon_8043	1	Bacteria	Bacteroidetes	Bacteroidia	Bacteroidales	Muribaculaceae	NA	NA	-0.263318917	0.263318917	0	0
taxon_13301	2	Bacteria	Bacteroidetes	Bacteroidia	Bacteroidales	Muribaculaceae	NA	NA	4.741111007	-4.741111007	0	0
taxon_13114	3	Bacteria	Firmicutes	Bacilli	Lactobacillales	Lactobacillaceae	Lactobacillus	NA	-1.965147955	1.965147955	1	0
taxon_3693	4	Bacteria	Bacteroidetes	Bacteroidia	Bacteroidales	Muribaculaceae	NA	NA	2.534215172	-2.534215172	0	0
taxon_7047	5	Bacteria	Firmicutes	Clostridia	Clostridiales	Lachnospiraceae	Lachnospiraceae_NK4A136_group	NA	-2.374549036	2.374549036	1	0
taxon_6713	6	Bacteria	Bacteroidetes	Bacteroidia	Bacteroidales	Prevotellaceae	Alloprevotella	NA	-2.699540423	2.699540423	1	0
taxon_15204	7	Bacteria	Firmicutes	Bacilli	Lactobacillales	Lactobacillaceae	Lactobacillus	NA	2.858652848	-2.858652848	1	0
taxon_8946	8	Bacteria	Bacteroidetes	Bacteroidia	Bacteroidales	Muribaculaceae	NA	NA	3.317122931	-3.317122931	0	0
taxon_15186	9	Bacteria	Firmicutes	Clostridia	Clostridiales	Lachnospiraceae	NA	NA	-0.982514811	0.982514811	1	0
taxon_7357	10	Bacteria	Bacteroidetes	Bacteroidia	Bacteroidales	Bacteroidaceae	Bacteroides	NA	-4.391929128	4.391929128	0	0
taxon_5901	11	Bacteria	Bacteroidetes	Bacteroidia	Bacteroidales	Bacteroidaceae	Bacteroides	NA	3.908181175	-3.908181175	0	0
taxon_15031	12	Bacteria	Firmicutes	Clostridia	Clostridiales	Lachnospiraceae	Lachnospiraceae_NK4A136_group	NA	0.434373005	-0.434373005	1	0
taxon_14609	13	Bacteria	Bacteroidetes	Bacteroidia	Bacteroidales	Bacteroidaceae	Bacteroides	NA	5.421481567	-5.421481567	0	0
taxon_3001	14	Bacteria	Bacteroidetes	Bacteroidia	Bacteroidales	Prevotellaceae	Prevotellaceae_UCG-001	NA	3.68627744	-3.68627744	1	0
taxon_4933	15	Bacteria	Firmicutes	Clostridia	Clostridiales	Lachnospiraceae	Lachnospiraceae_NK4A136_group	NA	-0.485860833	0.485860833	1	0
taxon_9595	16	Bacteria	Firmicutes	Clostridia	Clostridiales	Lachnospiraceae	NA	NA	-1.497701163	1.497701163	1	0
taxon_9139	17	Bacteria	Firmicutes	Clostridia	Clostridiales	Lachnospiraceae	Roseburia	NA	2.827026855	-2.827026855	1	0
taxon_10484	18	Bacteria	Bacteroidetes	Bacteroidia	Bacteroidales	Muribaculaceae	Muribaculum	NA	1.938654283	-1.938654283	0	0
taxon_4093	19	Bacteria	Bacteroidetes	Bacteroidia	Bacteroidales	Muribaculaceae	NA	NA	-0.526502991	0.526502991	0	0
taxon_2178	20	Bacteria	Firmicutes	Clostridia	Clostridiales	Ruminococcaceae	Ruminococcaceae_UCG-014	NA	1.484589843	-1.484589843	1	0
taxon_12041	21	Bacteria	Bacteroidetes	Bacteroidia	Bacteroidales	Muribaculaceae	NA	NA	-0.351532612	0.351532612	0	0
taxon_7089	22	Bacteria	Firmicutes	Bacilli	Lactobacillales	Lactobacillaceae	Lactobacillus	NA	-0.946101724	0.946101724	1	0
taxon_12498	23	Bacteria	Firmicutes	Clostridia	Clostridiales	Ruminococcaceae	NA	NA	4.364573689	-4.364573689	1	0
taxon_1804	24	Bacteria	Firmicutes	Clostridia	Clostridiales	Lachnospiraceae	NA	NA	-3.510875655	3.510875655	1	0
taxon_15819	25	Bacteria	Firmicutes	Clostridia	Clostridiales	Lachnospiraceae	NA	NA	3.569026875	-3.569026875	1	0
taxon_4723	26	Bacteria	Firmicutes	Clostridia	Clostridiales	Lachnospiraceae	Lachnospiraceae_NK4A136_group	NA	-3.71750483	3.71750483	1	0
taxon_10815	27	Bacteria	Firmicutes	Clostridia	Clostridiales	Lachnospiraceae	NA	NA	-1.745545628	1.745545628	1	0
taxon_3382	28	Bacteria	Firmicutes	Clostridia	Clostridiales	Lachnospiraceae	NA	NA	1.712698693	-1.712698693	1	0
taxon_819	29	Bacteria	Bacteroidetes	Bacteroidia	Bacteroidales	Rikenellaceae	Alistipes	NA	-0.801367136	0.801367136	0	1
taxon_15542	30	Bacteria	Bacteroidetes	Bacteroidia	Bacteroidales	Muribaculaceae	NA	NA	3.023959575	-3.023959575	0	0
taxon_5078	31	Bacteria	Bacteroidetes	Bacteroidia	Bacteroidales	Muribaculaceae	NA	NA	3.120688817	-3.120688817	0	0
taxon_5031	32	Bacteria	Firmicutes	Clostridia	Clostridiales	Lachnospiraceae	NA	NA	-0.045295946	0.045295946	1	0
taxon_7036	33	Bacteria	Firmicutes	Clostridia	Clostridiales	Lachnospiraceae	A2	NA	-3.416763207	3.416763207	1	0
taxon_14458	34	Bacteria	Firmicutes	Clostridia	Clostridiales	Lachnospiraceae	Lachnospiraceae_UCG-006	NA	-3.660006287	3.660006287	1	0
taxon_2784	35	Bacteria	Firmicutes	Clostridia	Clostridiales	Lachnospiraceae	NA	NA	0.548074266	-0.548074266	1	0
taxon_10122	36	Bacteria	Firmicutes	Clostridia	Clostridiales	Lachnospiraceae	NA	NA	-0.534751512	0.534751512	1	0
taxon_8788	37	Bacteria	Firmicutes	Clostridia	Clostridiales	Lachnospiraceae	Roseburia	NA	-0.953229844	0.953229844	1	0
taxon_2585	38	Bacteria	Firmicutes	Clostridia	Clostridiales	Ruminococcaceae	Ruminiclostridium_9	NA	-2.32804617	2.32804617	1	0
taxon_8169	39	Bacteria	Firmicutes	Clostridia	Clostridiales	Lachnospiraceae	NA	NA	1.732371254	-1.732371254	1	0
taxon_15141	40	Bacteria	Firmicutes	Clostridia	Clostridiales	Lachnospiraceae	NA	NA	-3.494372457	3.494372457	1	0
taxon_3018	41	Bacteria	Firmicutes	Clostridia	Clostridiales	Lachnospiraceae	NA	NA	-4.183146503	4.183146503	1	0
taxon_4131	42	Bacteria	Firmicutes	Clostridia	Clostridiales	NA	NA	NA	-4.490753073	4.490753073	0	0
taxon_3905	43	Bacteria	Firmicutes	Clostridia	Clostridiales	Ruminococcaceae	Ruminiclostridium_6	NA	-4.787063507	4.787063507	1	0
taxon_2751	44	Bacteria	Firmicutes	Clostridia	Clostridiales	Lachnospiraceae	Lachnoclostridium	NA	2.637145443	-2.637145443	1	0
taxon_14740	45	Bacteria	Bacteroidetes	Bacteroidia	Bacteroidales	Muribaculaceae	NA	NA	-0.803139493	0.803139493	0	0
taxon_14730	46	Bacteria	Firmicutes	Clostridia	Clostridiales	Ruminococcaceae	Ruminiclostridium_5	NA	-1.502158124	1.502158124	1	0
taxon_7439	47	Bacteria	Firmicutes	Clostridia	Clostridiales	Lachnospiraceae	NA	NA	2.481163352	-2.481163352	1	0
taxon_10555	48	Bacteria	Firmicutes	Clostridia	Clostridiales	Lachnospiraceae	NA	NA	-4.514097841	4.514097841	1	0
taxon_5829	49	Bacteria	Firmicutes	Clostridia	Clostridiales	Lachnospiraceae	NA	NA	0.315341611	-0.315341611	1	0
taxon_2208	50	Bacteria	Firmicutes	Clostridia	Clostridiales	Family_XIII	NA	NA	5.803958763	-5.803958763	1	0
taxon_12692	51	Bacteria	Firmicutes	Clostridia	Clostridiales	Lachnospiraceae	Lachnospiraceae_NK4A136_group	NA	-1.383190239	1.383190239	1	0
taxon_15420	52	Bacteria	Firmicutes	Clostridia	Clostridiales	Ruminococcaceae	Ruminococcaceae_UCG-014	NA	4.713771934	-4.713771934	1	0
taxon_7944	53	Bacteria	Firmicutes	Clostridia	Clostridiales	Ruminococcaceae	Oscillibacter	NA	-0.210200795	0.210200795	1	0
taxon_6394	54	Bacteria	Firmicutes	Clostridia	Clostridiales	Lachnospiraceae	Lachnospiraceae_NK4A136_group	NA	-3.098299062	3.098299062	1	0
taxon_15076	55	Bacteria	Firmicutes	Clostridia	Clostridiales	Lachnospiraceae	NA	NA	-4.482447554	4.482447554	1	0
taxon_14421	56	Bacteria	Firmicutes	Clostridia	Clostridiales	Ruminococcaceae	Ruminiclostridium_5	NA	-2.566724666	2.566724666	1	0
taxon_15455	57	Bacteria	Firmicutes	Clostridia	Clostridiales	Lachnospiraceae	Lachnospiraceae_UCG-001	NA	-2.1455169	2.1455169	1	0
taxon_12102	58	Bacteria	Firmicutes	Clostridia	Clostridiales	Lachnospiraceae	NA	NA	2.45819223	-2.45819223	1	0
taxon_9690	59	Bacteria	Firmicutes	Clostridia	Clostridiales	Lachnospiraceae	NA	NA	4.909478397	-4.909478397	1	0
taxon_13529	60	Bacteria	Firmicutes	Clostridia	Clostridiales	Lachnospiraceae	NA	NA	-4.568778637	4.568778637	1	0
taxon_7244	61	Bacteria	Firmicutes	Clostridia	Clostridiales	Lachnospiraceae	NA	NA	2.858080854	-2.858080854	1	0
taxon_7042	62	Bacteria	Firmicutes	Clostridia	Clostridiales	Lachnospiraceae	Lachnospiraceae_NK4A136_group	NA	-4.014789734	4.014789734	1	0
taxon_481	63	Bacteria	Firmicutes	Clostridia	Clostridiales	Ruminococcaceae	Oscillibacter	NA	-4.586503525	4.586503525	1	0
taxon_1425	64	Bacteria	Bacteroidetes	Bacteroidia	Bacteroidales	Muribaculaceae	NA	NA	-1.323775991	1.323775991	0	0
taxon_60	65	Bacteria	Firmicutes	Clostridia	Clostridiales	Lachnospiraceae	NA	NA	-0.226556623	0.226556623	1	0
taxon_12456	66	Bacteria	Firmicutes	Clostridia	Clostridiales	Lachnospiraceae	NA	NA	-1.281017962	1.281017962	1	0
taxon_6488	67	Bacteria	Firmicutes	Clostridia	Clostridiales	Lachnospiraceae	Marvinbryantia	NA	1.746308091	-1.746308091	1	0
taxon_11885	68	Bacteria	Firmicutes	Erysipelotrichia	Erysipelotrichales	Erysipelotrichaceae	Faecalitalea	NA	4.050391618	-4.050391618	0	1
taxon_493	69	Bacteria	Firmicutes	Clostridia	Clostridiales	Lachnospiraceae	Lachnospiraceae_NK4A136_group	NA	-3.569191276	3.569191276	1	0
taxon_9031	70	Bacteria	Bacteroidetes	Bacteroidia	Bacteroidales	Muribaculaceae	NA	NA	-0.365069267	0.365069267	0	0
taxon_4472	71	Bacteria	Firmicutes	Clostridia	Clostridiales	Lachnospiraceae	NA	NA	4.706487577	-4.706487577	1	0
taxon_303	72	Bacteria	Bacteroidetes	Bacteroidia	Bacteroidales	Muribaculaceae	NA	NA	2.700293473	-2.700293473	0	0
taxon_7675	73	Bacteria	Firmicutes	Clostridia	Clostridiales	Lachnospiraceae	NA	NA	-0.680489755	0.680489755	1	0
taxon_7645	74	Bacteria	Firmicutes	Clostridia	Clostridiales	Peptococcaceae	NA	NA	-3.456326135	3.456326135	0	1
taxon_4693	75	Bacteria	Firmicutes	Clostridia	Clostridiales	Lachnospiraceae	Acetatifactor	NA	-4.612358983	4.612358983	1	0
taxon_1068	76	Bacteria	Firmicutes	Clostridia	Clostridiales	Ruminococcaceae	Ruminococcaceae_UCG-014	NA	3.626138519	-3.626138519	1	0
taxon_6796	77	Bacteria	Firmicutes	Clostridia	Clostridiales	Lachnospiraceae	Lachnoclostridium	NA	-4.759778217	4.759778217	1	0
taxon_13340	78	Bacteria	Firmicutes	Clostridia	Clostridiales	Lachnospiraceae	NA	NA	-1.687188578	1.687188578	1	0
taxon_14124	79	Bacteria	Firmicutes	Erysipelotrichia	Erysipelotrichales	Erysipelotrichaceae	Erysipelatoclostridium	NA	3.72329623	-3.72329623	0	1
taxon_9299	80	Bacteria	Firmicutes	Clostridia	Clostridiales	Ruminococcaceae	Ruminiclostridium	NA	-4.997043981	4.997043981	1	0
taxon_15260	81	Bacteria	Firmicutes	Clostridia	Clostridiales	Ruminococcaceae	Ruminiclostridium_9	NA	-3.780397437	3.780397437	1	0
taxon_12583	82	Bacteria	Firmicutes	Clostridia	Clostridiales	Lachnospiraceae	NA	NA	-4.089031196	4.089031196	1	0
taxon_6570	83	Bacteria	Firmicutes	Clostridia	Clostridiales	Ruminococcaceae	Ruminiclostridium_9	NA	-5.047605835	5.047605835	1	0
taxon_2884	84	Bacteria	Firmicutes	Clostridia	Clostridiales	Lachnospiraceae	NA	NA	0.325930372	-0.325930372	1	0
taxon_3475	85	Bacteria	Firmicutes	Clostridia	Clostridiales	Ruminococcaceae	NA	NA	-0.916634799	0.916634799	1	0
taxon_11942	86	Bacteria	Firmicutes	Clostridia	Clostridiales	Lachnospiraceae	NA	NA	-2.959993706	2.959993706	1	0
taxon_110	87	Bacteria	Firmicutes	Clostridia	Clostridiales	Ruminococcaceae	Ruminococcaceae_UCG-014	NA	-1.963817378	1.963817378	1	0
taxon_13170	88	Bacteria	Firmicutes	Clostridia	Clostridiales	Ruminococcaceae	NA	NA	-4.515129933	4.515129933	1	0
taxon_3159	89	Bacteria	Firmicutes	Clostridia	Clostridiales	Lachnospiraceae	NA	NA	0.259121869	-0.259121869	1	0
taxon_8375	90	Bacteria	Bacteroidetes	Bacteroidia	Bacteroidales	Muribaculaceae	NA	NA	3.064737267	-3.064737267	0	0
taxon_8848	91	Bacteria	Firmicutes	Clostridia	Clostridiales	Lachnospiraceae	Roseburia	NA	-1.467840175	1.467840175	1	0
taxon_10852	92	Bacteria	Firmicutes	Clostridia	Clostridiales	Lachnospiraceae	NA	NA	-1.122539465	1.122539465	1	0
taxon_15330	93	Bacteria	Firmicutes	Clostridia	Clostridiales	Ruminococcaceae	NA	NA	1.72827746	-1.72827746	1	0
taxon_14623	94	Bacteria	Firmicutes	Clostridia	Clostridiales	Ruminococcaceae	Anaerotruncus	NA	0.450473447	-0.450473447	1	0
taxon_4574	95	Bacteria	Firmicutes	Clostridia	Clostridiales	Ruminococcaceae	NA	NA	-5.662303982	5.662303982	1	0
taxon_4919	96	Bacteria	Firmicutes	Clostridia	Clostridiales	Ruminococcaceae	NA	NA	0.114827713	-0.114827713	1	0
taxon_8237	97	Bacteria	Firmicutes	Clostridia	Clostridiales	Lachnospiraceae	Lachnospiraceae_NK4A136_group	NA	0.218408088	-0.218408088	1	0
taxon_1493	98	Bacteria	Firmicutes	Clostridia	Clostridiales	Lachnospiraceae	NA	NA	-4.29249386	4.29249386	1	0
taxon_9190	99	Bacteria	Firmicutes	Clostridia	Clostridiales	Lachnospiraceae	UC5-1-2E3	NA	3.561108223	-3.561108223	1	0
taxon_12917	100	Bacteria	Firmicutes	Clostridia	Clostridiales	Lachnospiraceae	NA	NA	-4.703313936	4.703313936	1	0
taxon_4400	101	Bacteria	Firmicutes	Clostridia	Clostridiales	Lachnospiraceae	NA	NA	-1.142051802	1.142051802	1	0
taxon_13212	102	Bacteria	Firmicutes	Clostridia	Clostridiales	Lachnospiraceae	NA	NA	-2.752131907	2.752131907	1	0
taxon_9747	103	Bacteria	Firmicutes	Clostridia	Clostridiales	Ruminococcaceae	Ruminiclostridium	NA	-4.263598485	4.263598485	1	0
taxon_10040	104	Bacteria	Firmicutes	Clostridia	Clostridiales	Lachnospiraceae	NA	NA	-3.960605338	3.960605338	1	0
taxon_6817	105	Bacteria	Firmicutes	Clostridia	Clostridiales	Ruminococcaceae	Ruminococcaceae_UCG-010	NA	-0.962803268	0.962803268	1	0
taxon_9585	106	Bacteria	Firmicutes	Clostridia	Clostridiales	Lachnospiraceae	GCA-900066575	NA	-5.146959332	5.146959332	1	0
taxon_10931	107	Bacteria	Firmicutes	Clostridia	Clostridiales	Ruminococcaceae	Ruminococcaceae_UCG-014	NA	3.609428275	-3.609428275	1	0
taxon_8449	108	Bacteria	Firmicutes	Clostridia	Clostridiales	Lachnospiraceae	Lachnoclostridium	NA	3.3751625	-3.3751625	1	0
taxon_8427	109	Bacteria	Firmicutes	Clostridia	Clostridiales	Ruminococcaceae	Ruminococcaceae_UCG-009	NA	-0.845738262	0.845738262	1	0
taxon_11822	110	Bacteria	Firmicutes	Bacilli	Lactobacillales	Lactobacillaceae	Lactobacillus	NA	1.736965103	-1.736965103	1	0
taxon_3003	111	Bacteria	Firmicutes	Clostridia	Clostridiales	Ruminococcaceae	NA	NA	0.455729722	-0.455729722	1	0
taxon_13141	112	Bacteria	Firmicutes	Clostridia	Clostridiales	Lachnospiraceae	NA	NA	2.382857084	-2.382857084	1	0
taxon_10006	113	Bacteria	Firmicutes	Clostridia	Clostridiales	Lachnospiraceae	Lachnoclostridium	NA	0.064460831	-0.064460831	1	0
taxon_15658	114	Bacteria	Tenericutes	Mollicutes	Mollicutes_RF39	NA	NA	NA	4.786831393	-4.786831393	0	0
taxon_4818	115	Bacteria	Firmicutes	Clostridia	Clostridiales	Ruminococcaceae	Ruminiclostridium_9	NA	-3.086302459	3.086302459	1	0
taxon_3604	116	Bacteria	Firmicutes	Clostridia	Clostridiales	Lachnospiraceae	Lachnospiraceae_NK4A136_group	NA	-2.393071523	2.393071523	1	0
taxon_7897	117	Bacteria	Firmicutes	Clostridia	Clostridiales	Family_XIII	Family_XIII_UCG-001	NA	1.91531182	-1.91531182	1	0
taxon_10670	118	Bacteria	Firmicutes	Clostridia	Clostridiales	Lachnospiraceae	Lachnospiraceae_UCG-001	NA	-1.867200121	1.867200121	1	0
taxon_11344	119	Bacteria	Firmicutes	Clostridia	Clostridiales	Ruminococcaceae	NA	NA	-0.553230426	0.553230426	1	0
taxon_11436	120	Bacteria	Firmicutes	Clostridia	Clostridiales	Lachnospiraceae	NA	NA	3.198482405	-3.198482405	1	0
taxon_1878	121	Bacteria	Firmicutes	Clostridia	Clostridiales	Lachnospiraceae	Lachnospiraceae_NK4A136_group	NA	-2.662703605	2.662703605	1	0
taxon_809	122	Bacteria	Firmicutes	Clostridia	Clostridiales	Ruminococcaceae	Ruminococcaceae_UCG-014	NA	3.935158168	-3.935158168	1	0
