# Supplementary material for: Scoring Species for Synthetic Community Design: Network Analyses of Functional Core Microbiomes
Source: Front Microbiol. 2020 Jun 25;11:1361. doi: 10.3389/fmicb.2020.01361 (PMC7333532; doi:10.3389/fmicb.2020.01361)
Supplement: Supplementary file 2 [file Data_Sheet_2.ZIP › Supplementary.Data.S2/sequences_appl2.txt]

name	seq
taxon_10006	AGAGTTTGATTCTGGCTCAGGATGAACGCTGGCGGCGTGCCTAACACATGCAAGTCGAGCGAAGCACATAAAATGGATTCTTCGGATGAAGCTTTATGTGACTGAGCGGCGGACGGGTGAGTAACGCGTGGGCAACCTGCCTTACACAGGGGGATAACAGTTAGAAATGACTGCTAATACCGCATAAGACCACAGGACTGCATGGTCCGGTGGTAAAAACTCCGGTGGTGTAAGATGGGCCCGCGTCTGATTAGGTAGTTGGCGGGGTAACGGCCCACCAAGCCGACGATCAGTAGCCGACCTGAGAGGGTGACCGGCCACATTGGGACTGAGACACGGCCCAGACTCCTACGGGAGGCAGCA
taxon_10040	AGGGTTTGATTATGGCTCAGGATGAACGCTGGCGGCGTGCTTAACACATGCAAGTCGAACGAAGCACTTGCAGCGGACTGGAGAGCTTGCTCAAAGGGAAGCAGCATTTGACTGAGTGGCGGACGGGTGAGTAACGCGTGGATAACCTGCCTCATACAGGGGGATAACAGTTGGAAACGGCTGTTAATACCGCATAAGCGCACGAAACCGCATGGTTTTGTGTGAAAAACTCCGGTGGTATGAGATGGGTCCGCGTCTGATTAGCTAGTTGGCAGGGTAACGGCCTACCAAGGCGACGATCAGTAGCCGGCCTGAGAGGGTGTACGGCCACATTGGGACTGAGACACGGCCCAAACTCCTACGGGAGGCAGCA
taxon_10122	AGGGTTTGATTATGGCTCAGGATGAACGCTGGCGGCGTGCCTAACACATGCAAGTCGAACGGGGTCTTAGTGCGGAAGTTTTCGGATGGAAGGATTAAGACTTAGTGGCGGACGGGTGAGTAACGCGTGGGTAACCTGCCCTGTACAGGGGGATAACAGTTGGAAACGGCTGCTAAAACCGCATAACATGGAGATACCGCATGATATTTCCATCAAATATTTATAGGTACAGGATGGGCCCGCGTCTGATTAGCCAGTTGGCAGGGTAATGGCCTACCAAAGCGACGATCAGTAGCCGGCTTGAGAGAGTGACCGGCCACATTGGGACTGAGACACGGCCCAAACTCCTACGGGAGGCAGCA
taxon_10484	AGGGTTTGATTATGGCTCAGGATGAACGCTAGCGACAGGCCTAACACATGCAAGTCGAGGGGCATCGGGGAGCGAAGTTTGCTTTGCTCCGCCGGCGACCGGCGCACGGGTGAGTAACGCGTATGCAACCTGCCCGTTTCAGCGGGATAACCCGGAGAAATCCGGCCTAATACCGCATGTGGCCGAGGGAAGGCATCTTCTTTCGGCCAAAGGAGGCGACTCCGGAGACGGATGGGCATGCGTGACATTAGCTTGTTGGCGGGGTAACGGCCCACCAAGGCGACGATGTCTAGGGGTTCTGAGAGGAAGGTCCCCCACACTGGTACTGAGACACGGACCAGACTCCTACGGGAGGCAGCA
taxon_10555	AGGGTTTGATTATGGCTCAGGATGAACGCTGGCGGCGTGTCTAACACATGCAAGTCGAACGGGCTTAACATGAAACCTAGTGATTGTTAAGTTAGTGGCGGACGGGTGAGTAACGCGTGGATAACCTGCCGTATGCAGGGGGATAACAGTTGGAAACAGCTGCTAATACCGCATAAGCGCACAGTACCGCATGGTACGGTGTGAAAAGATTTATCGGCATACGATGGATCCGCGTCCGATTAGCCAGTTGGCGGGGTAACGGCCCACCAAAGCGACGATCGGTAGCCGGCCTGAGAGGGCGGACGGCCACATTGGGACTGAGACACGGCCCAAACTCCTACGGGAGGCAGCA
taxon_10670	AGAGTTTGATTATGGCTCAGGATAAACGCTGGCGGCATGCCTAACACATGCAAGTCGAACGGGGTTTATATAGCGGAACTCTTCGGAGGGAAGCCGTATAAACCTAGTGGCGGACGGGTGAGTAACGCGTGGGGAACCTGCCCTGTACCGGGGGACAACAGCCAGAAATGGCTGCTAATACCGCATAATCCTGCACTACCGCATGGTGGTGCAGGGAAAACTCCGGTGGTACAGGATGGCCCCGCGTCTGATTAGCTTGTTGGCGGGGTAACGGCCCACCAAGGCAACGATCAGTAGCCGGCTTGAGAGAGTGAACGGCCACATTGGGACTGAGACACGGCCCAGACTCCTACGGGAGGCAGCA
taxon_1068	AGGGTTTGATTCTGGCTCAGGATAAACGCTGGCGGCGCACATAAGACATGCAAGTCGAACGAACTTAACTCATTCTTTTAGATTGAGAGCGGTTAGTGGCGGACTGGTGAGTAACGCGTAAGGAACCTGCCTTTTAGAGGGGAATAACAATGAGAAATCATTGCTAATACCGCATATGCCATAGTTATCACATGATAATAGTGGGAAAGGAGCAATTCGCTAAAAGATGGCCTTGCGTCTGATTAGATAGTTGGTAAGGTAACGGCTTACCAAGTCGACGATCAGTAGCCGGACTGAGAGGTTGAACGGCCACATTGGGACTGAGATACGGCCCAGACTCCTACGGGAGGCAGCA
taxon_10815	AGGGTTTGATTATGGCTCAGGATGAACGCTGGCGGCGTGCTTAACACATGCAAGTCGAACGAAGCACTTAAGAACGATTCTTCGGATGAAGTCTTTTGTGACTGAGTGGCGGACGGGTGAGTAACGCGTGGGTAACCTGCCTCACACAGGGGGATAACAGTTGGAAACGACCGCTAATACCGCATAACCCGCTGGTATCGCATGATACTGACGGAAAAGATTTATCGGTGTGAGATGGACCCGCGTCTGATTAGCCAGTTGGCAGGGTAACGGCCTACCAAAGCGACGATCAGTAGCCGGCCTGAGAGGGTGAACGGCCACATTGGGACTGAGACACGGCCCAAACTCCTACGGGAGGCAGCA
taxon_10852	AGGGTTTGATTATGGCTCAGGATGAACGCTGGCGGCGTGCCTAACACATGCAAGTCGAACGAAGCATAAGGGAAGGAAGATTCGTCTGACGGAACTTATGACTGAGTGGCGGACGGGTGAGTAACGCGTGGGTAACCTGCCCCATACCGGGGGATAACATTCAGAAATGAGTGCTAATACCGCATAAGACCACAGTGCCGCATGGCACAGGGGTCAAAACTCCGGTGGTATGGGATGGACCCGCGTCTGATTAGGTAGTTGGCGGGGTAACGGCCCACCAAGCCGACGATCAGTAGCCGACCTGAGAGGGTGACCGGCCACACTGGGACTGAGACACGGCCCAGACTCCTACGGGAGGCAGCA
taxon_10931	AGGGTTTGATTATGGCTCAGGATAAACGCTGGCGGCGCACATAAGACATGCAAGTCGAACGGACTTAACCGAAGTATTTATATTTTGGAGCGGTTAGTGGCGGACTGGTGAGTAACACGTAAGCAACCTGCCTATTAGAGGGGAATAACAGTGAGAAATCATTGCTAATACCGCATATGCTGTGAGTATCGCATGGTACAAACAGGAAAGGAGCAATCCGCTAATAGATGGGCTTGCGTCTGATTAGATAGTTGGTGGGGTAATGGCCTACCAAGTCAACGATCAGTAGCCGAACTGAGAGGTTGAACGGCCACATTGGGACTGAGATACGGCCCAGACTCCTACGGGAGGCAGCA
taxon_110	AGGGTTTGATTATGGCTCAGGATAAACGCTGGCGGCGCACATAAGACATGCAAGTCGAACGGACTTAACCATTAGTTTACTATTGGAGCGGTTAGTGGCGGACTGGTGAGTAACACGTAAGCAACCTGCCTATCAGAGGGGAACAACAGTTAGAAATGACTGCTAATACCGCATATACCTAAGTATCGCATGATACAATAGGGAAAGGAGCAATCCGCTGATAGATGGGCTTGCGTCTGATTAGCTAGTTGGTGGGGTAACGGCCTACCAAGGCGACGATCAGTAGCCGGACTGAGAGGTTGAACGGCCACATTGGGACTGAGATACGGCCCAGACTCCTACGGGAGGCAGCA
taxon_11344	AGAGTTTGATTATGGCTCAGGATGAACGCTGGCGGCGTGCTTAACACATGCAAGTCGAACGAGAACCATTGGATCAAGGATTCGTCTGAGTGAAGGTGGGGAAAGTGGCGGACGGGTGAGTAACGCGTGAGCAATCTGCCTTGGAGTGGGGAATAACGGCTGGAAACAGCCGCTAATACCGCATGATACAGCTGAGCCGCATGGCTCTGGCTGTCAAAGATTTATCGCTCTGAGATGAGCTCGCGTCTGATTAGCTGGTTGGCGGGGTAAAGGCCCACCAAGGCGACGATCAGTAGCCGGACTGAGAGGTTGGCCGGCCACATTGGGACTGAGACACGGCCCAGACTCCTACGGGAGGCAGCA
taxon_11436	AGGGTTTGATTATGGCTCAGGATGAACGCTGGCGGCGTGCTTAACACATGCAAGTCGAACGGGGTTTTGTGTTGGAATTCTTCGGAAGGAAGAGACAAAACTTAGTGGCGGACGGGTGAGTAACGCGTGGGTAACCTGCCTTGTACAGGGGGATAACAGCTGGAAACGGCTGCTAATACCGCATAAGCGCACAGAGGCGCATGCCTCGGTGTGAAAAACTCCGGTGGTACAAGATGGACCCGCGTCTGATTAGGTAGTTGGTGAGGTAAGGGCTCACCAAGCCGACGATCAGTAGCCGGCCTGAGAGGGTGACCGGCCACATTGGGACTGAGACACGGCCCAAACTCCTACGGGAGGCAGCA
taxon_11822	AGAGTTTGATTATGGCTCAGGATGAACGCTGGCGGCGTGCCTAATACATGCAAGTCGAACGAAACTTCTTTATCACCGAGTGCTTGCACTCACCGATAAAGAGTTGAGTGGCGAACGGGTGAGTAACACGTGGGCAACCTGCCCAAAAGAGGGGGATAACACTTGGAAACAGGTGCTAATACCGCATAACCATAGTTACCGCATGGTAACTATGTAAAAGGTGGCTATGCTACCGCTTTTGGAGGGGCCCGCGGCGCATTAGCTAGTTGGGGGGGTAAAGGCTTACCAAGGCAATGATGCGTAGCCGAACTGAGAGGTTGATCGGCCACATTGGGACTGAGACACGGCCCAAACTCCTACGGGAGGCA
taxon_11885	AGGGTTTGATTATGGCTCAGGATGAACGCTGGCGGCATGCCTAATACATGCAAGTCGAACGGACGGAAAGGAAGCTTGCTTTCTGGAAGTCAGTGGCGAACGGGTGAGTAACACGTAGGTAACCTGGCCATCACAGGGGGATAACTACTGGAAACGGTAGCTAAAACCGCATAGGTAAGGAAGAGGCATCTCTTGCTTATTAAAGGGGCTACGGCCTTGGTGATGGATGGACCTGCGGCGCATTAGCTAGTTGGTGAGGTAGAGGCTCACCAAGGCGATGATGCGTAGCCGACCTGAGAGGGTGAACGGCCACATTGGGACTGAGACACGGCCCAAACTCCTACGGGAGGCAGCA
taxon_11942	AGAGTTTGATTATGGCTCAGGATGAACGCTGGCGGCGTGCTTAACACATGCAAGTCGAACGAAGCGATTTAGCGGAAGTTTTCGGATGGAAGCCAAATTGACTGAGTGGCGGACGGGTGAGTAACGCGTGGGTAACCTGCCTCATACAGGGGGATAACAGTTAGAAATGACTGCTAATACCGCATAAGCGCACGAGGATGCATGTTCTTGTGTGAAAAACTCCGGTGGTATGAGATGGACCCGCGTCTGATTAGCTAGTTGGAGGGGTAACGGCCCACCAAGGCGACGATCAGTAGCCGACCTGAGAGGGTGACCGGCCACATTGGGACTGAGACACGGCCCAAACTCCTACGGGAGGCAGCA
taxon_12041	AGGGTTTGATTATGGCTCAGGATGAACGCTAGCGACAGGCTTAACACATGCAAGTCGAGGGGCAGCGGGTAGATGAGCTTGCTCATTTATGCCGGCGACCGGCGCACGGGTGAGTAACACGTATGCAACCTGCCCGTCTCAGGGGGATAATCGTCGGAAACGGCGTCTAATACCCCGTATGAAGTTGGACGGCATCGTCTGGTTTTGAAAGAATATCGGAGACGGATGGGCATGCGGCGCATTAGCTGGTTGGCGGGGTAACGGCCCACCAAGGCGACGATGCGTAGGGGTTCTGAGAGGAAGGTCCCCCACACTGGTACTGAGACACGGACCAGACTCCTACGGGAGGCAGCA
taxon_12102	AGAGTTTGATTATGGCTCAGGATGAACGCTGGCGGCGTGCTTAACACATGCAAGTCGAACGGAGCGCCGGACACGGACTATTTCGGTAGGAAGCGTGCGGAGGCTTAGTGGCGGACGGGTGAGTAACGCGTGGATAACCTGCCGCATACCGGGGGATAACAGCTGGAAACAGCTGCTAATACCGCATATGCCCGCAGTGCCGCATGGCACAGCGGGGAAAACTCCGGTGGTATGCGATGGGTCCGCGTCTGATTAGGCAGTTGGCGGGGTAACGGCCCACCAAACCGACGATCAGTAGCCGGCCTGAGAGGGCGGACGGCCACACTGGGACTGAGACACGGCCCAGACTCCTACGGGAGGCAGCA
taxon_12456	AGAGTTTGATTATGGCTCAGGATGAACGCTGGCGGCGTGCTTAACACATGCAAGTCGAACGAAGCACGGGGACGGAAGCCCTCCGGGGTGGAAGGCCGCGTGACTGAGTGGCGGACGGGTGAGTAACGCGTGGGTAACCTGCCCCATACAGGGGGATAACAGCCGGAAACGGCTGCTAATACCGCATGCACATGCGGGGGCGCATGCCCCTGCATGGAAAGCTTTCGCGGTATGGGATGGGCCCGCGTCTGATTAGGCAGTTGGCGGGGTAACGGCCCACCAAACCGACGATCAGTAGCCGGCCTGAGAGGGCAACCGGCCACATTGGGACTGAGACACGGCCCAAACTCCTACGGGAGGCAGCA
taxon_12498	AGGGTTTGATTATGGCTCAGGACGAACGCTGGCGGCGTGCCTAACACATGCAAGTCGAACGAAGCTTGACGAATGATTTCTTCGGAATGAAATCTGATATGACTGAGTGGCGGACGGGTGAGTAACGCGTGAGCAACCTGCCCTTCGGAGGGGGATAGTGTCTGGAAACGGACAGTAATACCGCATAACGTATTTTTACCGCATGATAGAAATACCAAAACTGAGGTGCCGAAGGATGGGCTCGCGTTGGATTAGATAGTTGGTGGGGTAACGGCCTACCAAGTCGACGATCCATAGCCGGACTGAGAGGTTGAACGGCCACATTGGGACTGAGACACGGCCCAGACTCCTACGGGAGGCAGCA
taxon_12583	AGAGTTTGATCCTGGCTCAGGATGAACGCTGGCGGCGTGCTTAACACATGCAAGTCGAACGAAGCACTTAAGAATGATTCTTCGGATGAAGTCTTATTTGACTGAGTGGCGGACGGGTGAGTAACGCGTGGGTAACCTACCTCACACAGGGGGATAACAGTTGGAAACGACCGCTAATACCGCATAAGCTAACAGGACCGCATGGTCTGGTTGGAAAAGATTTATCGGTGTGAGATGGACCCGCGTCTGATTAGCCAGTTGGCAGGGTAACGGCCTACCAAAGCGACGATCAGTAGCCGGCCTGAGAGGGTGAACGGCCACATTGGGACTGAGACACGGCCCAAACTCCTACGGGAGGCAGCA
taxon_12692	AGGGTTTGATTATGGCTCAGGATGAACGCTGGCGGCGTGCTTAACACATGCAAGTCGAACGGACCCATATTGAAACCTAGTGATATATGGGTTAGTGGCGGACGGGTGAGTAACGCGTGGGTAACCTGCCTTACACAGGGGGATAACACTTAGAAATAGGTGCTAAAACCGCATAAGCGCACAGCTTCGCATGAAGCGGTGTGAAAAACTCCGGTGGTGTAAGATGGACCCGCGTCTGATTAGCTTGTTGGCGGGGTAACGGCCCACCAAGGCGACGATCAGTAGCCGGCCTGAGAGGGCGGACGGCCACATTGGGACTGAGACACGGCCCAGACTCCTACGGGAGGCAGCA
taxon_12917	AGGGTTTGATTATGGCTCAGGATGAACGCTGGCGGCGTGCTTAACACATGCAAGTCGAGCGAAGCACTCTGTTTGATTTTTTCGGAATGAAAACAGTTTGACTGAGCGGCGGACGGGTGAGTAACGCGTGGGTAACCTGCCTTACACAGGGGGATAACAGTTAGAAATGACTGCTAATACCGCATAACCCGCTAGGGCCACATGGCCCGGACGGAAAAGATTTTATCGGTGTAAGATGGACCCGCGTCTGATTAGCTGGTTGGTGAGGTAACGGCTCACCAAGGCGACGATCAGTAGCCGACCTGAGAGGGTGATCGGCCACATTGGGACTGAGACACGGCCCAAACTCCTACGGGAGGCAGCA
taxon_13114	AGGGTTTGATTATGGCTCAGGACGAACGCTGGCGGCGTGCCTAATACATGCAAGTCGAGCGAGCTTGCCTAGATGATTTTAGTGCTTGCACTAAATGAAACTAGATACAAGCGAGCGGCGGACGGGTGAGTAACACGTGGGTAACCTGCCCAAGAGACTGGGATAACACCTGGAAACAGATGCTAATACCGGATAACAACACTAGACGCATGTCTAGAGTTTGAAAGATGGTTCTGCTATCACTCTTGGATGGACCTGCGGTGCATTAGCTAGTTGGTAAGGTAACGGCTTACCAAGGCAATGATGCATAGCCGAGTTGAGAGACTGATCGGCCACATTGGGACTGAGACACGGCCCAAACTCCTACGGGAGGCAGCA
taxon_13141	AGGGTTTGATTATGGCTCAGGATGAACGCTGGCGGCGTGCCTAACACATGCAAGTCGAACGGGGATATATTGGAATGAGGATTCGTCTGAAGGAAAATGTATCTTAGTGGCGGACGGGTGAGTAACGCGTGGGCAACCTACCGTATACAGGGGGATAACACTTAGAAATAGGTGCTAATACCGCATAAGCGCACAGCAGTGCATACTGGAGTGTGAAAAGCCGAGACGGTATACGATGGGCCCGCGTCTGATTAGCCAGTTGGCAGGGTAACGGCCTACCAAAGCGACGATCAGTAGCCGGCCTGAGAGGGCGGACGGCCACATTGGGACTGAGACACGGCCCAGACTCCTACGGGAGGCAGCA
taxon_13170	AGGGTTTGATTATGGCTCAGGATGAACGCTGGCGGCGTGCTTAACACATGCAAGTCGAACGAGAACCATTGGATCGAGGATTCGTCCAAGTGAAGGTGGGGAAAGTGGCGGACGGGTGAGTAACGCGTGAGCAATCTGCCTTGGAGTGGGGAATAACGGCTGGAAACAGCCGCTAATACCGCATGATACAGCTGGGAGGCATCTCCCTGGCTGTCAAAGATTTATCGCTCTGAGATGAGCTCGCGTCTGATTAGCTAGTTGGCGGGGTAACGGCCCACCAAGGCGACGATCAGTAGCCGGACTGAGAGGTTGGCCGGCCACATTGGGACTGAGACACGGCCCAGACTCCTACGGGAGGCAGCA
taxon_13212	AGAGTTTGATTATGGCTCAGGATGAACGCTGGCGGCGTGCTTAACACATGCAAGTCGAACGAAGCGATCGGGAAGAAATTTTCGGATGGAATCCGGATTGACTGAGTGGCGGACGGGTGAGTAACGCGTGGGTAACCTGCCTCATACAGGGGGATAACAGTTAGAAATGACTGCTAATACCGCATAAGCGCACGGGGATGCATATTCTTGTGTGAAAAACTCCGGTGGTATGAGATGGACCCGCGTCTGATTAGCTAGTTGGTGAGGTAACGGCTCACCAAGGCGACGATCAGTAGCCGACCTGAGAGGGTGACCGGCCACATTGGGACTGAGACACGGCCCAAACTCCTACGGGAGGCAGCA
taxon_13301	AGGGTTTGATTATGGCTCAGGATGAACGCTAGCGGCAGGCTTAACACATGCAAGTCGAGGGGCATCGGGAGGGAAGCTTGCTTTCCTTGCCGGCGACCGGCGCACGGGTGAGTAACACGTATGCAACCTGCCCTCTTCAGGGGGACAACCTTCCGAAAGGGAGGCTAATCCCGCGTATATCGGTTTCGGGCATCCGAGATCGAGGAAAGATTCATCGGAAGAGGATGGGCATGCGGCGCATTAGCTAGACGGCGGGGTAACGGCCCACCGTGGCGACGATGCGTAGGGGTTCTGAGAGGAAGGTCCCCCACACTGGTACTGAGACACGGACCAGACTCCTACGGGAGGCAGCA
taxon_13340	AGGGTTTGATTATGGCTCAGGATGAACGCTGGCGGCGTGCCTAACACATGCAAGTCGAACGAAGCATCCCTTCCGATGAATGGACCAGCTTGCTGGGAAAGGAATCAATTGGGATGACTGAGTGGCGGACGGGTGAGTAACGCGTGGGTAACCTGCCCCATAGAGGGGGACAACAGCTGGAAACGGCTGCTAATACCGCATAGCAGGAAAGAGACGCATGTCTTTTTCTTCAAAGATTTATCGCTATGGGATGGACCCGCGTCTGATTAGCTAGTTGGTAAGGTAACGGCCTACCAAGGCGACGATCAGTAGCCGGCTTGAGAGAGTGGACGGCCACATTGGGACTGAGACACGGCCCAGACTCCTACGGGAGGCAGCA
taxon_13529	AGGGTTTGATTATGGCTCAGGATGAACGCTGGCGGCGTGCCTAACACATGCAAGTCGAACGGGGGCAGATTGAAACCTAGTGATATCTGCCCGAGTGGCGGACGGGTGAGTAACGCGTGGACAACCTGCCGCATGCAGGGGGATACCGGCTGGAAACAGCCGCTAATACCGCATATGCGCACGGCGCCGCATGGCGCAGTGCGGAAAGGGAGCAATCCCGGCATGCGATGGGTCCGCGTCCGATTAGCTTGTTGGCGGGGCAGCGGCCCACCAAGGCGACGATCGGTAGCCGGCCTGAGAGGGCGGACGGCCACATTGGGACTGAGACACGGCCCAGACTCCTACGGGAGGCAGCA
taxon_14124	AGGGTTTGATTATGGCTCAGGATGAACGCTGGCGGCGTGCCTAATACATGCAAGTCGAACGCACCATTTCGGTGGTGAGTGGCGAACGGGTGAGTAAAAGATAAGTAACCTGCCCTAGGCAGGGGGATAACGACCGGAAACGGACGCTAAAACCGCATAGGCTGGGAACTCGCATGAGGATCCAGTTAAATGTCCTGAAAGGGACAGGCAAAGGAGGGACTTATCACGCATTAGCTAGTTGGTGGGGCAACGGCCTACCAAGGCGACGATGCGTAGCCGGCCTGAGAGGGCGGACGGCCACACTGGGACTGAGACACGGCCCAGACTCCTACGGGAGGCAGCA
taxon_1425	AGGGTTTGATTATGGCTCAGGATGAACGCTAGCGACAGGCTTAACACATGCAAGTCGAGGGGCAGCGGGGGAGGAAGCTTGCTTTCTCCTGCCGGCGACCGGCGCACGGGTGAGTAACACGTATGCAACCTGGCCGTCACAGGTGGATAACCGGAAGAAATTCCGACTAATACAGCATAACACTCCTGAGGGACATCCCTCGGGGGTCAAAGGAGGCGACTCCGGTGACGGATGGGCATGCGGCGCATTAGGTAGTTGGTAGGGTAACGGCCTACCAAGCCGACGATGCGTAGGGGTTCTGAGAGGAAGGTCCCCCACATTGGAACTGAGACACGGTCCAAACTCCTACGGGAGGCAGCA
taxon_14421	AGGGTTTGATTATGGCTCAGGACGAACGCTGGCGGCGTGCCTAACACATGCAAGTCGAACGGAGATACGCGCTGAATGGATGGAGCTTGCTTTTGAAATTCTTGTGTATCTTAGTGGCGGACGGGTGAGTAACGCGTGAGCAACCTGCCTTTCAGAGGGGGATAACGTTTGGAAACGAACGCTAATACCGCATGAGACCACGGTACTGCATAGTACAGTGGCCAAAGGAGCAATCCGCTGAAAGATGGGCTCGCGTCCGATTAGATAGTTGGCGGGGTAACGGCCCACCAAGTCGACGATCGGTAGCCGGACTGAGAGGTTGAACGGCCACATTGGGACTGAGACACGGCCCAGACTCCTACGGGAGGCAGCA
taxon_14458	AGGGTTTGATTATGGCTCAGGATGAACGCTGGCGGCGTGCTTAACACATGCAAGTCGAGCGAAGCACTTTTTTAGAACTCTTCGGAGGGAAGAGAGGGTGACTTAGCGGCGGACGGGTGAGTAACGCGTGGGCAACCTGCCTTACACAGGGGGATAACAATTAGAAATGATTGCTAATACCGCATAAGACCCCAGTACCGCATGGTACAGAGGTAAAAACTGAGGTGGTGTAAGATGGGCCCGCGTCTGATTAGGTAGTTGGTGGGGTAGAAGCCTACCAAGCCGACGATCAGTAGCCGACCTGAGAGGGCGACCGGCCACATTGGGACTGAGACACGGCCCAAACTCCTACGGGAGGCAGCA
taxon_14609	AGGGTTTGATTATGGCTCAGGATGAACGCTAGCTACAGGCTTAACACATGCAAGTCGAGGGGCAGCATGGGAGTTTGCTTGCAAACTTCCGATGGCGACCGGCGCACGGGTGAGTAACACGTATCCAACCTGCCGATAACTCGGGGATAGCCTTTCGAAAGAAAGATTAATATCCGATAGCATATCAAGATCGCATGATCTTGATATTAAAGAATTTCGGTTATCGATGGGGATGCGTTCCATTAGTTAGTTGGCGGGGTAACGGCCCACCAAGACGACGATGGATAGGGGTTCTGAGAGGAAGGTCCCCCACATTGGAACTGAGACACGGTCCAAACTCCTACGGGAGGCAGCA
taxon_14623	AGGGTTTGATTATGGCTCAGGACGAACGCTGGCGGCGCGCCTAACACATGCAAGTCGAACGGAGCTTATATTTCAGAAGTTTTCGGATGGACGAGAGATAAGCTTAGTGGCGGACGGGTGAGTAACACGTGAGCAACCTGCCTTTCAGAGGGGGATAACAGTTGGAAACGACTGCTAATACCGCATAACGCTGCGATGGGGCATCCCGATGCAGCCAAAGGAGCAATCCGCTGAAAGATGGGCTCGCGGCCGATTAGCTAGTTGGTGGGGCAACGGCCCACCAAGGCGACGATCGGTAGCCGGACTGAGAGGTTGATCGGCCACATTGGGACTGAGACACGGCCCAGACTCCTACGGGAGGCAGCA
taxon_14730	AGGGTTTGATTATGGCTCAGGACGAACGCTGGCGGCGTGCCTAACACATGCAAGTCGAACGGAGCTAGACGCTGAGGACGTAGCTTGCTATTGAATCTTGTTTAGCTTAGTGGCGGACGGGTGAGTAACGCGTGAGCAACCTACCTTTCAGAGGGGGATAACGTTTGGAAACGAACGCTAATACCGCATGATATTATTGGGCAGCATTGCCTGATAATCAAAGGAGCAATCCGCTGAAAGATGGGCTCGCGTCCGATTAGGTAGTTGGCGGGGTAACGGCCCACCAAGCCGACGATCGGCAGCCGGACTGAGAGGTTGAACGGCCACATTGGGACTGAGACACGGCCCAGACTCCTACGGGAGGCAGCA
taxon_14740	AGAGTTTGTTTATGACTCAGGATGAACGCTAGCGACAGGCCTAACACATGCAAGTCGAGGGGCATCGGGGCGAGGAGCAATCCTTGCCGCCGGCGACCGGCGCACGGGTGAGTAACGCGTATGCGACCTGCCCGTTGCAGGGGGATAATCGGGAGAAATCCCGTCTAATACCGCGTAACGCCGCGGGGCTGCATGGCCCTGCGGCCAAAGGAAGCGATTCCGGCAACGGATGGGCATGCGTGACATTAGCTAGTTGGCGGGGCAACGGCCCACCAAGGCGACGATGTCTAGGGGTTCTGAGAGGAAGGTCCCCCACACTGGTACTGAGACACGGACCAGACTCCTACGGGAGGCAGCA
taxon_1493	AGGGTTTGATTATGGCTCAGGATGAACGCTGGCGGCGTGCCTAACACATGCAAGTCGAACGGGCATGTGCATGAAACCTAGTGATTGCGCATGCGAGTGGCGGACGGGTGAGTAACGCGTGGACAACCTGCCGCATGCAGGGGGATACCGGCTGGAAACAGCCGCTAATACCGCATATGCGCACAGCGCCGCATGGCGCAGTGCGGAAAGGGAGCGATCCCGGCATGCGATGGGTCCGCGTCCGATTAGCTTGTTGGCGGGGCAGCGGCCCACCAAGGCAACGATCGGTAGCCGGCCTGAGAGGGCGGACGGCCACATTGGGACTGAGACACGGCCCAGACTCCTACGGGAGGCAGCA
taxon_15031	AGGGTTTGATTATGGCTCAGGATGAACGCTGGCGGCGTGCCTAACACATGCAAGTCGAACGGGTGTACGGGAAGGAAGGCTTCGGCCGGAAAACCTGTGCATGAGTGGCGGACGGGTGAGTAACGCGTGGGCAACCTGGCCTGTACAGGGGGATAACACTTAGAAATAGGTGCTAATACCGCATAACGGGGGAAGCCGCATGGCTTTTCCCTGAAAACTCCGGTGGTACAGGATGGGCCCGCGTCTGATTAGCCAGTTGGCAGGGTAACGGCCTACCAAAGCGACGATCAGTAGCCGGCCTGAGAGGGCGGACGGCCACACTGGGACTGAGACACGGCCCAGACTCCTACGGGAGGCAGCA
taxon_15076	AGGGTTTGATTATGGCTCAGGATGAACGCTGGCGGCGTGCCTAACACATGCAAGTCGAACGGACTCGGATTGAAACCTAGTGATTTCCGAGTTAGTGGCGGACGGGTGAGTAACGCGTGGATAACCTGCCGTATGCAGGGGGATAACAGTTGGAAACAGCTGCTAATACCGCATAAGCGCACAATACCGCATGGTACGGTGTGAAAAGATTTATCGGCATACGATGGATCCGCGTCCGATTAGCCAGTTGGCGGGGTAACGGCCCACCAAAGCGACGATCGGTAGCCGGCCTGAGAGGGCGGACGGCCACATTGGGACTGAGACACGGCCCAAACTCCTACGGGAGGCAGCA
taxon_15141	AGGGTTTGATTATGGCTCAGGATGAACGCTGGCGGCGTGCCTAACACATGCAAGTCGAACGGGGTATATAAGCGGAAGTTTACGGATGGAAGGTTATATACTTAGTGGCGGACGGGTGAGTAACGCGTGGGCAACCTGCCCCGTGCCGGGGGATACCGCCTGGAAACAGGCGCTAATACCGCATAAGCGCATACAGCCGCATGGGTGTATGCGGAAAGCTCCGGCGGCACGGGATGGGCCCGCGCCCGATTAGCCAGTTGGCGGGGTAACGGCCCACCAAAGCGACGATCGGTAGCCGGCCTGAGAGGGCGGACGGCCACATTGGGACTGAGACACGGCCCAAACTCCTACGGGAGGCAGCA
taxon_15186	AGGGTTTGATTATGGCTCAGGATGAACGCTGGCGGCGTGCTTAACACATGCAAGTCGAACGAAGCACTACCGACGGAACTTTTCGGAGGGAAGATGGTAATGACTGAGTGGCGGACGGGTGAGTAACGCGTGGGCAACCTGCCCCATAGAGGGGGACAACAGCTGGAAACGGCTGCTAATACCGCATAACAAGGAGAGAGCGCATGTTCTTTTCTTCAAAGATTTATCGCTATGGGATGGACCCGCGTCTGATTAGCTGGTTGGTGAGGTAACGGCTCACCAAGGCGACGATCAGTAGCCGGCTTGAGAGAGTGGACGGCCACATTGGGACTGAGACACGGCCCAGACTCCTACGGGAGGCAGCA
taxon_15204	AGGGTTTGATTATGGCTCAGGATGAACGCTGGCGGCGTGCCTAATACATGCAAGTCGAACGAAACTTCTTTATCACCGAGTGCTTGCACTCACCGATAAAGAGTTGAGTGGCGAACGGGTGAGTAACACGTGGGCAACCTGCCCAAAAGAGGGGGATAACACTTGGAAACAGGTGCTAATACCGCATAACCATAGTTACCGCATGGTAACTATGTAAAAGGTGGCTATGCTACCGCTTTTGGATGGGCCCGCGGCGCATTAGCTAGTTGGTGGGGTAAAGGCTTACCAAGGCAATGATGCGTAGCCGAACTGAGAGGTTGATCGGCCACATTGGGACTGAGACACGGCCCAAACTCCTACGGGAGGCAGCA
taxon_15260	AGAGTTTGATTATGGCTCAGGATGAACGCTGGCGGCGTGCTTAACACATGCAAGTCGAACGGAGTACCCCTGAAGGAGTTTTCGGACAACTGATGGGACTACTTAGTGGCGGACGGGTGAGTAACGCGTGAGTAACCTGCCTTGGAGTGGGGAATAACAGCTGGAAACAGCTGCTAATACCGCATAATATGTCTGTGTCGCATGGCACTGGACATCAAAGATTTATCGCTCTGAGATGGACTCGCGTCTGATTAGCTAGTTGGCGGGGTAACGGCCCACCAAGGCGACGATCAGTAGCCGGACTGAGAGGTTGGCCGGCCACATTGGGACTGAGACACGGCCCAGACTCCTACGGGAGGCAGCA
taxon_15330	AGGGTTTGATTATGGCTCAGGATGAACGCTGGCGGCGTGCTTAACACATGCAAGTCGAACGGAGCACCCCTGATCGAGTTTTCGGACAAGTGAAGGGAATGCTTAGTGGCGGACGGGTGAGTAACGCGTGAGGAACCTGCCTTGGAGAGGGGAATAACACAGTGAAAATTGTGCTAATACCGCATGAAGCAGTTGAGTCGCATGGCTCTGACTGCCAAAGATTTATCGCTCTGAGATGGCCTCGCGTCTGATTAGCTAGTTGGTGGGGTAACGGCCCACCAAGGCGACGATCAGTAGCCGGACTGAGAGGTTGACCGGCCACATTGGGACTGAGACACGGCCCAGACTCCTACGGGAGGCAGCA
taxon_15420	AGGGTTTGATTATGGCTCAGGATAAACGCTGGCGGCGCACATAAGACATGCAAGTCGAACGAACTTAACTCATTCTTTTAGATTGAGAGCGGTTAGTGGCGGACTGGTGAGTAACACGTAAGCAACCTGCCTATCAGAGGGGAATAACAGTGAGAAATCATTGCTAATACCGCATAAGCTAGTAGTATCACATGATACAGCTAGAAAAGGAGTAATCCGCTGATAGATGGGCTTGCGCCTGATTAGCTAGTTGGTGGGGTAACGGCCTACCAAGGCGACGATCAGTAGCCGAACTGAGAGGTTGAACGGCCACATTGGGACTGAGATACGGCCCAGACTCCTACGGGAGGCAGCA
taxon_15455	AGGGTTTGATTATGGCTCAGGATAAACGCTGGCGGCATGCCTAACACATGCAAGTCGAACGGGGTTTATATAACAGAACTCTCCGGAGGGAAGTTATATAAACCTAGTGGCGGACGGGTGAGTAACGCGTGGGGAACCTGCCCTGTACCGGGGGACAACAGCCAGAAATGGCTGCTAATACCGCATAACCCTGCACTGCCGCATGGCGGTGCAGGGAAAACTCCGGTGGTACAGGATGGCCCCGCGTCTGATTAGCTTGTTGGCGGGGTAACGGCCCACCAAGGCAACGATCAGTAGCCGGCTTGAGAGAGCGGACGGCCACATTGGGACTGAGACACGGCCCAGACTCCTACGGGAGGCAGCA
taxon_15542	AGGGTTTGATTATGGCTCAGGATGAACGCTAGCGACAGGCTTAACACATGCAAGTCGAGGGGCAGCGGTGGTAAAGGCTTGCCTTTACCAGCCGGCGACCGGCGCACGGGTGAGTAACACGTATGCAACCTGCCTGCCACAGCCGGATAATCGGGAGAAATTCCGTCTAATACGGCATAATGCATCGACGGGACATCCTGTTGGTGCCAAAGGTTAATTCCGGTGGCGGATGGGCATGCGTCGCATTAGTTAGTTGGCGGTGTAACGGACCACCAAGACGACGATGCGTAGGGGTTCTGAGAGGAAGGTCCCCCACACTGGTACTGAGACACGGACCAGACTCCTACGGGAGGCAGCA
taxon_15658	AGGGTTTGATTATGGCTCAGGATGAACGCTGGCGGCATGCCTAAGACATGCAAGTCGAACGAAGTAGTCCAATGAAGATAGAGTGCTTGCACAAAATCGGAATTGGGTTGCTACTTAGTGGCAGACGGGTGAGTAACACGTGGGTAACCTACCTTAGAGACTGGGATAACGGTTAGAAATGATCGCTAATACCAGATGATACGCAATTAGATAACTAGATGCGTTAAAAGGAGCATTTGCTTCACTTTAAGATGGGCTTGCGTTGTATTAGCTAGTTGGTGGGGTAATGGCCTACCAAGGCAACGATGCATATCCGAGCTGAGAGGCTGATCGGACACACTGGGACTGAGACACGGCCCAGACTCCTACGGGAGGCAGCA
taxon_15819	AGAGTTTGATTATGGCTCAGGATGAACGCTGGCGGCGTGCCTAACACATGCAAGTCGAGCGGAGCAATCTTGATGAAGTTTTCGGATGGAATCAGGATTGTCTTAGCGGCGGACGGGTGAGTAACACGTGGATAACCTGCCTTATACTGGGGGATAACAGCCAGAAATGGCTGCTAATACCGCATAAGCGCACGGCGCCGCATGGCGCAGTGTGAAAAACTCCGGTGGTATAAGATGGATCCGCGCCTGATTAGCTAGTTGGCGGGGCAGCGGCCCACCAAGGCGACGATCAGTAGCCGGCCTGAGAGGGCGACCGGCCACATTGGGACTGAGACACGGCCCAAACTCCTACGGGAGGCAGCA
taxon_1804	AGGGTTTGATTATGGCTCAGGATGAACGCTGGCGGCGTGCTTAACACATGCAAGTCGAACGAAGCACTTAAGAACGATTCTTCGGATGAAGTCTTTTGTGACTGAGTGGCGGACGGGTGAGTAACGCGTGGGTAACCTGCCTCACACAGGGGGATAACAGTTGGAAACGACCGCTAATACCGCATAAGCCAACAGGGGCGCATGCTCTGGTTGGAAAAGATTTATCGGTGTGAGATGGACCCGCGTCTGATTAGCCAGTTGGCAGGGTAACGGCCTACCAAAGCGACGATCAGTAGCCGGCCTGAGAGGGTGAACGGCCACATTGGGACTGAGACACGGCCCAAACTCCTACGGGAGGCAGCA
taxon_1878	AGAGTTTGATTCTGGCTCAGGATGAACGCTGGCGGCGTGCTTAACACATGCAAGTCGAACGGGGGCTGTACGGTGAAGAGATTTCGGTCAAATCATGTGCATCTTTAGTGGCGGACGGGTGAGTAACGCGTGGGTAACCTGCCTTACACAGGGGGATAACACTTAGAAATAGGTGCTAATACCGCAGGAGCGCACAGGACCGCATGGTCGAGTGTGAAAAACTGAGGTGGTGTAAGATGGACCCGCGTCTGATTAAGTAGTTGGTGAGGGAACGGCCCACCAAGGCGACGATCAGTAGGCGGCCTGAGAGGGTGGACGGCCAAATTGGGACTGAGACACGGCCCAAACTCCCACGGGAGGCAGCA
taxon_2178	AGGGTTTGATTATGGCTCAGGATAAACGCTGGCGGCGCACATAAGACATGCAAGTCGAACGGACTTAACTCATTCTTTTAGATTGAGAGCGGTTAGTGGCGGACTGGTGAGTAACACGTAAGCAACCTGCCTATCAGAGGGGAATAACAGTGAGAAATCATTGCTAATACCGCATATGCTCACAGTATCACATGATACAGTGAGGAAAGGAGCAATCCACTGATAGATGGGCTTGCGCCTGATTAGTTAGTTGGTGGGGTAACGGCCTACCAAGACGACGATCAGTAGCCGGACTGAGAGGTTGAACGGCCACATTGGGACTGAGATACGGCCCAGACTCCTACGGGAGGCAGCA
taxon_2208	AGGGTTTGATTATGGCTCAGGATGAACGCTGGCGGCGTGCCTAACACATGCAAGTCGAGCGAGAAGCTGATGACAGATACTTCGGTTGAAGGAGTCAGTGGAAAGCGGCGGACGGGTGAGTAACGCGTAGGCAACCTGCCCTTTGCACAGGGATAGCCATTGGAAACGATGATTAAAACCTGATAACACCATTTGGTTACATGAGCAGATGGTCAAAGATTTATCGGCAAAGGATGGGCCTGCGTCTGATTAGCTAGTTGGTAAGGTAACGGCTTACCAAGGCGACGATCAGTAGCCGACCTGAGAGGGTGAACGGCCACATTGGAACTGAGACACGGTCCAAACTCCTACGGGAGGCAGCA
taxon_2585	AGGGTTTGATTATGGCTCAGGATGAACGCTGGCGGCGTGCTTAACACATGCAAGTCGAACGGAGGACCCCTGAAGGAGTTTTCGGACAACTGAAGGGAATCCTTAGTGGCGGACGGGTGAGTAACGCGTGAGTAACCTGCCTTGGAGTGGGGAATAACAGCTGGAAACAGCTGCTAATACCGCATAATATATCTGGGTCGCATGGCTCTGGATATCAAAGATTTATCGCTCTGAGATGGACTCGCGTCTGATTAGCTGGTTGGCGGGGTAACGGCCCACCAAGGCGACGATCAGTAGCCGGACTGAGAGGTTGACCGGCCACATTGGGACTGAGACACGGCCCAGACTCCTACGGGAGGCAGCA
taxon_2751	AGGGTTTGATTATGGCTCAGGATGAACGCTGGCGGCGTGCCTAACACATGCAAGTCGAGCGAAGCACTTTAATTCGATTCTTCGGATGAAGATTTTTGTGACTGAGCGGCGGACGGGTGAGTAACGCGTGGGCAACCTGCCTTACACAGGGGGATAACAGTTAGAAATGACTGCTAATACCGCATAAGACCGCAGTACCGCATGGTACAGCGGTAAAAACTCCGGTGGTGTAAGATGGGCCCGCGTCTGATTAGGTAGTTGGTGGGGTAACGGCCTACCAAGCCGACGATCAGTAGCCGACCTGAGAGGGTGACCGGCCACATTGGGACTGAGACACGGCCCAGACTCCTACGGGAGGCAGCA
taxon_2784	AGGGTTTGATTATGGCTCAGGATGAACGCTGGCGGCGTGCTTAACACATGCAAGTCGAACGAAGCGATCGGGAGGAAGTTTTCGGATGGAATCCGGATTGACTGAGTGGCGGACGGGTGAGTAACGCGTGGGTAACCTGCCTCATACAGGGGGATAACAGTTAGAAATGACTGCTAATACCGCATAAGCGCACAGGGACACATGTTCCGGTGCGAAAAACTCCGGTGGTATGAGATGGACCCGCGTCTGATTAGCTGGTTGGCGGGGTAACGGCCCACCAAGGCGACGATCAGTAGCCGACCTGAGAGGGTGACCGGCCACATTGGGACTGAGACACGGCCCAAACTCCTACGGGAGGCAGCA
taxon_2884	AGGGTTTGATTATGGCTCAGGATGAACGCTGGCGGCGTGCTTAACACATGCAAGTCGAGCGGAGCACATCATTGGAATCCTTCGGGAGGAAGAGGATGTGGCTTAGCGGCGGACGGGTGAGTAACGCGTGGACAACCTGCCCTATGCAGGGGGATAACATCCGGAAACGGGTGCTAATACCGCATAAGCGCACAGTACCGCATGGTACGGTGTGAAAAGCTGAGGCGGCATAGGATGGGTCCGCGTTGGATTAGGCAGTTGGCGGGGTAACGGCCCACCAAACCGACGATCCATAGCCGGCCTGAGAGGGTGGACGGCCACATTGGGACTGAGACACGGCCCAGACTCCTACGGGAGGCAGCA
taxon_3001	AGGGTTTGATTATGGCTCAGGATGAACGCTAGCTACAGGCTTAACACATGCAAGTCGAGGGGCAGCATGGCCTATCTTTCGGGATGGGCCGATGGCGACCGGCGCACGGGTGAGTAACGCGTATCCAACCTTCCCTTTACTGGGGTCCAGCCCGTCGAAAGGCGGATTAATCCCCCATGTTCTCCGTCCCGGACATCTGTGTCGGAGCAAAGATTTATCGGTAAAGGATGGGGATGCGTCCGATTAGCTTGTTGGCGGGGTAACGGCCCACCAAGGCATCGATCGGTAGGGGTTCTGAGAGGAAGGTCCCCCACACTGGAACTGAGACACGGTCCAGACTCCTACGGGAGGCAGCA
taxon_3003	AGGGTTTGATTATGGCTCAGGATGAACGCTGGCGGCGTGCTTAACACATGCAAGTCGAACGAGAATCATTGGATCAAGGATTCGTCTGAGTGAAGGTGAGGAAAGTGGCGGACGGGTGAGTAACGCGTGAGCAATCTGCCTTGGAGTGGGGAATAACGGCTGGAAACAGCCGCTAATACCGCATGATGTGTCTGTCTCGCATGGGGTGGACACCAAAGATTTATCGCTCTGAGATGAGCTCGCGTCTGATTAGCTAGTTGGCGGGGTAACGGCCCACCAAGGCGACGATCAGTAGCCGGACTGAGAGGTTGGCCGGCCACATTGGGACTGAGACACGGCCCAGACTCCTACGGGAGGCAGCA
taxon_3018	AGGGTTTGATTATGGCTCAGGATGAACGCTGGCGGCGTGCTTAACACATGCAAGTCGAGCGAAGCGTATTAGCGGAAGTTTTCGGATGGAAGCGGATATGACTTAGCGGCGGACGGGTGAGTAACGCGTGGATAACCTGCCTCATACAGGGGGATAACAGTTAGAAATGACTGCTAATACCGCATAAGCGCACAGGACCGCATGGTCCGGTGTGAAAAACTCCGGTGGTATGGGATGGATCCGCGTCTGATTAGCTGGTTGGTGAGGTAACGGCCCACCAAGGCGACGATCAGTAGCCGACCTGAGAGGGTGGCCGGCCACATTGGGACTGAGACACGGCCCAAACTCCTACGGGAGGCAGCA
taxon_303	AGGGTTTGATTATGGCTCAGGATGAACGCTAGCGACAGGCTTAACACATGCAAGTCGAGGGGCAGCGGGGGCGAAGCTTGCTTCGCCTGCCGGCGACCGGCGCACGGGTGAGTAACACGTATGCAACCTACCCCCGGCAGGGGAATAACCCGGAGAAATCCGGACTAATACCACACGGCACTTTCGGGAGGCATCTTCTGAGAGTTAAAGGAGCGATCCGGCCGGGGATGGGCATGTGGCGCATTAGCTAGTCGGCGGGGTAACGGCCCACCGAGGCGACGATGCGTAGGGGTTCTGAGAGGAAGGTCCCCCACACTGGTACTGAGACACGGACCAGACTCCTACGGGAGGCAGCA
taxon_3159	AGGGTTTGATTATGGCTCAGGATGAACGCTGGCGGCGTGCCTAACACATGCAAGTCGAGCGAAGCGATGTTAAGGAAGTTTTCGGATGGAATTAAGATTGACTTAGCGGCGGACGGGTGAGTAACGCGTGGGTAACCTGCCTTATACAGGGGGATAACAGTTAGAAATGACTGCTAATACCGCATAAGCGCACGGGAACGCATGTTTCTGTGTGAAAAACTGAGGTAGTATAAGATGGACCCGCGTCTGATTAGCTAGTTGGTGGGGTAACGGCCTACCAAGGCGACGATCAGTAGCCGGCCTGAGAGGGTGACCGGCCACATTGGGACTGAGACACGGCCCAAACTCCTACGGGAGGCAGCA
taxon_3382	AGGGTTTGATTATGGCTCAGGATGAACGCTGGCGGCGTGCTTAACACATGCAAGTCGAACGGAGTATGAATTTGGATTTCTCACGATTGAAGAGTTCATACTTAGTGGCGGACGGGTGAGTAACGCGTGGATAACCTGCCCCATACCGGGGGATAACAGCCGGAAACGGCTGCTAATACCGCATAAGCGCACGAGGCTGCATGGCCCTGTGTGAAAAACTCCGGTGGTATGGGATGGATCCGCGTCTGATTAGCTAGTTGGTGAGATAAAAGCCCACCAAGGCGACGATCAGTAGCCGACCTGAGAGGGTGGCCGGCCACATTGGGACTGAGACACGGCCCAGACTCCTACGGGAGGCAGCA
taxon_3475	AGGGTTTGATTCTGGCTCAGGATGAACGCTGGCGGCGTGCTTAACACATGCAAGTCGAACGAGAACCAATGGAATGAGGATTCGTCCAAAGGAAGTTGGGGAAAGTGGCGGACGGGTGAGTAACGCGTGAGCAATCTGCCTTGGAGTGGGGAATAACGGTTGGAAACAGCCGCTAATACCGCATGATGCAGCTGAGGGGCATCTCTTGGCTGCCAAAGATTTATCGCTCTGAGATGAGCTCGCGTCTGATTAGCTTGTTGGCGGGGTAACGGCCCACCAAGGCGACGATCAGTAGCCGGACTGAGAGGTTGGCCGGCCACATTGGGACTGAGACACGGCCCAGACTCCTACGGGAGGCAGCA
taxon_3604	AGAGTTTGATTATGGCTCAGGATGAACGCTGGCGGCGTGCTTAACACATGCAAGTCGAACGGAGGATGTACGGTGAAGAGATTTCGGTCAAATCATGTGCATCTTTAGTGGCGGACGGGTGAGTAACGCGTGGGTAACCTGCCTTACACAGGGGGATAACACTTAGAAATAGGTGCTAATACCGCATGAGCGCACAGGACCGCATGGTCGAGTGTGAAAAAACTGAGGTGGTGTAAGATGGACCCGCGTCTGATTAGCTAGTTGGTGGGGTAACGGCCCACCAAGGCGACGAGCAGTAGCCGGCCTGAGAGGGTGGACGGCCACATTGGGACTGAGACACGGCCCAAACTCCTACGGGAGGCACA
taxon_3693	AGGGTTTGATTATGGCTCAGGATGAACGCTAGCGACAGGCTTAACACATGCAAGTCGAGGGGCAGCGGGGGCGAAGCTTGCTTCGCCTGCCGGCGACCGGCGCACGGGTGAGTAACACGTATGCGACCTGCCCCCCGCAGGGGGATAACCGGGAGAAATCCCGACTAATACCGCGTAACGCCGCGGGGCTGCATGGCCCCGCGGCCAAAGGAAGCGATTCCGGCGGGGGATGGGCATGCGGCGCATTAGCTAGTCGGCGGGGTAACGGCCCACCGAGGCGACGATGCGTAGGGGTTCTGAGAGGAAGGTCCCCCACACTGGTACTGAGACACGGACCAGACTCCTACGGGAGGCAGCA
taxon_3905	AGGGTTTGATTATGGCTCAGGACGAACGCTGGCGGCGCGCCTAACACATGCAAGTCGAACGGTGAAGAGGAGCTTGCTCCTCGGATCAGTGGCGGACGGGTGAGTAACACGTGAGCAACCTGCCTTTCAGTGGGGGACAACAGTTGGAAACGACTGCTAATACCGCATAACGTGCCGGAAGGGCATCCTTCTGGTACCAAAGATTTATCGCTGAAAGATGGGCTCGCGTCTGATTAGATAGTTGGTGAGGTAACGGCCCACCAAGTCGACGATCAGTAGCCGGACTGAGAGGTTGATCGGCCACATTGGGACTGAGACACGGCCCAGACTCCTACGGGAGGCAGCA
taxon_4093	AGGGTTTGATTATGGCTCAGGATGAACGCTAGCGACAGGCTTAACACATGCAAGTCGAGGGGCAGCGGGGAGGTAGCAATACTTCCGCCGGCGACCGGCGCACGGGTGAGTAACACGTATGGAACCTGCCCGTAGCAGGGGGATAAGCGGAAGAAATTCCGTCTAATACCGCGTAATAACTCCGAGAGGCATCTCTTGGGGTTTAAAGGGTGACACCGGCTACGGATGGCCATGCGGCGCATTAGTTAGTTGGCGGGGTAACGGCCCACCAAGGCGACGATGCGTAGGGGTTCTGAGAGGAAGGTCCCCCACACTGGTACTGAGACACGGACCAGACTCCTACGGGAGGCAGCA
taxon_4131	AGGGTTTGATTATGGCTCAGGATGAACGCTGGCGGCGTGCCTAACACATGCAAGTCGAACGGGCGCGGCGTGCGGCAGGGGCCTCGGCCCCTGCGGCGCCGCGCGAGTGGCGGACGGGTGAGTAACGCGTGGGCAACCTGCCCTGTACTGGGGGATAACACCTGGAAACAGGTGCTAATACCGCATAAGCGCGCCGTGCCGCATGGCATGGCGCGGAAAACCCCGGTGGTACAGGATGGGCCCGCGTCTGATTAGCTGGTTGGCAGGGTAACGGCCTACCAAGGCGACGATCAGTAGCCGGCCTGAGAGGGTGGACGGCCACACTGGGACTGAGACACGGCCCAGACTCCTACGGGAGGCAGCA
taxon_4400	AGAGTTTGATTATGGCTCAGGATGAACGCTGGCGGTGCGCCTAACACATGCAAGTCGAACGAAGGATTGTGAAGGAACTTTACGGAGGGAAAACACAATGACTGAGTGGCGGACGGGTGAGTAACGCGTAGGGAACCTGGCCCTTACAGGGGGATAACAGATGGAAACAACTGCTAATACCGCATAAGCGCCCAGCCTCGCATGAGGCAGAGTGAAAAACTAAGGTGGTAAGGGATGGCCCTGCGTCCGATTAGCTAGTTGGTATGGTAACGGCATACCAAGGCGACGATCGGTAGCCGGCCTGAGAGGGTGGACGGCCACATTGGGACTGAGACACGGCCCAAACTCCTACGGGAGGCAGCA
taxon_4472	AGGGTTTGATTATGGCTCAGGATGAACGCTGGCGGCGTGCCTAACACATGCAAGTCGAGCGAAGCGCGCCCCGGAATCCTTCGGGAGGAAGGGTCGCGACTGAGCGGCGGACGGGTGAGTAACGCGTGGGCAACCTGCCCCATACAGGGGGACAACGGCCGGAAACGGCCGCTAATACCGCATGATTCCTCTTGGCCGCATGGCCGGGAGGGGAAAGCCGAGACGGTATGGGATGGACCCGCGTCTGATTAGCTGGTTGGCGAGGTAACGGCTCACCAAGGCGACGATCAGTAGCCGGCCTGAGAGGGCGACCGGCCACATTGGGACTGAGACACGGCCCAAACTCCTACGGGAGGCAGCA
taxon_4574	AGGGTTTGATTATGGCTCAGGACGAACGCTGGCGGCGCGCCTAACACATGCAAGTCGAACGGAAGCAATTGGAGTTTACTTTAATTGCTTTAGTGGCGGACGGGTGAGTAACACGTGAGCAACCTGCCTTTCAGAGGGGGATAACGTTTGGAAACGAACGCTAATACCGCATAAAATATCCAGCAGGCATCTGCAGGATATCAAAGGAGTAATCCGCTGAAAGATGGGCTCGCGACCGATTAGCTAGATGGTGAGGTAACGGCTCACCATGGCGACGATCGGTAGCCGGACTGAGAGGTTGACCGGCCACATTGGGACTGAGACACGGCCCAGACTCCTACGGGAGGCAGCA
taxon_4693	AGGGTTTGATTATGGCTCAGGATGAACGCTGGCGGCGTGCCTAACACATGCAAGTCGAACGGACATAATTTGAAACCTAGTGAGAATTATGTTAGTGGCGGACGGGTGAGTAACGCGTGGGTAACCTGCCCCATACCGGGGGATACCAGCCGGAAACGGCTGCTAATACCGCATAAGCGCACAGCTTTGCATGAAGCAGTGTGAAAAACTCCGGTGGTATGGGATGGACCCGCGTCCGATTAGCCAGTTGGCGGGGTAGAGGCCCACCAAAGCGACGATCGGTAGCCGGCCTGAGAGGGCGGACGGCCACATTGGGACTGAGACACGGCCCAAACTCCTACGGGAGGCAGCA
taxon_4723	AGGGTTTGATTATGGCTCAGGATGAACGCTGGCGGCGTGCTTAACACATGCAAGTCGAACGGGGATGCTTATGGAAGGAGTGCTTGCACTTTGGAAATGAGTATCTTAGTGGCGGACGGGTGAGTAACGCGTGGGTAACCTGCCCCATACCGGGGGATACCACCTGGAAACAGGTGCTAATACCGCATAAGCGCACGGGAGCGCATGCTCCTGTGTGAAAAACTCCGGTGGTATGGGATGGACCCGCGTCTGATTAGCCAGTTGGCAGGGTAACGGCCTACCAAAGCGACGATCAGTAGCCGGCCTGAGAGGGTGGACGGCCACATTGGGACTGAGACACGGCCCAAACTCCTACGGGAGGCAGCA
taxon_481	AGGGTTTGATTATGGCTCAGGACGAACGCTGGCGGCGTGCTTAACACATGCAAGTCGAACGGAGCACCCCTGAAGGAGTTTTCGGACAACTGAAGGGAATGCTTAGTGGCGGACTGGTGAGTAACGCGTGAGGAACCTGCCTTCCAGAGGGGGACAACAGTTGGAAACGACTGCTAATACCGCATGACACATTTGAATCGCATGGTTTGAATGTCAAAGATTTATCGCTGGAAGATGGCCTCGCGTCTGATTAGCTAGTAGGCGGGGTAACGGCCCACCTAGGCGACGATCAGTAGCCGGACTGAGAGGTTGACCGGCCACATTGGGACTGAGATACGGCCCAGACTCCTACGGGAGGCAGCA
taxon_4818	AGGGTTTGATTCTGGCTCAGGATGAACGCTGGCGGCGTGCTTAACACATGCAAGTCGAACGGGGTGCCTTTGAAAGAGGATTCGTCCAATTGAAGAGGTTACCTAGTGGCGGACGGGTGAGTAACGCGTGAGTAACCTGCCTTGGAGTGGGGAATAACACATCGAAAGATGTGCTAATACCGCATAATGCAGTTGGGCCGCATGGCTCTGACTGCCAAAGATTTATCGCTCTGAGATGGACTCGCGTCTGATTAGCTGGTTGGCGGGGTAACGGCCCACCAAGGCGACGATCAGTAGCCGGACTGAGAGGTTGACCGGCCACATTGGGACTGAGACACGGCCCAGACTCCTACGGGAGGCAGCA
taxon_4919	AGGGTTTGATTATGGCTCAGGATGAACGCTGGCGGCGTGCTTAACACATGCAAGTCGAACGAGAACCAATGGAATGAGGATTCGTCCAAAGGAAGTTGGGGAAAGTGGCGGACGGGTGAGTAACGCGTGAGCAATCTGCCTTGGAGTGGGGAATAACGGCTGGAAACAGCCGCTAATACCGCATGATACAGCTATCCCGCATGGGGTTGGCTGTCAAAGATTTATCGCTCTGAGATGAGCTCGCGTCTGATTAGCTTGTTGGCGGGGTAACGGCCCACCAAGGCGACGATCAGTAGCCGGACTGAGAGGTTGGCCGGCCACATTGGGACTGAGACACGGCCCAGACTCCTACGGGAGGCAGCA
taxon_493	AGGGTTTGATTATGGCTCAGGATGAACGCTGGCGGCGTGCTTAACACATGCAAGTCGAACGGGGATGCATTAAGAAGGAGTGCTTGCATTCCGGAAGGATGTATCTTAGTGGCGGACGGGTGAGTAACGCGTGGGTAACCTGCCCCATACCGGGGGATACCACCTGGAAACAGGTGCTAATACCGCATAAGCGCACGGGAGCGCATGCTCCTGTGTGAAAAACTCCGGTGGTATGGGATGGACCCGCGTCTGATTAGCCAGTTGGCAGGGTAACGGCCTACCAAAGCGACGATCAGTAGCCGGCCTGAGAGGGTGGACGGCCACATTGGGACTGAGACACGGCCCAAACTCCTACGGGAGGCAGCA
taxon_4933	AGGGTTTGATTATGGCTCAGGATGAACGCTGGCGGCGTGCTTAACACATGCAAGTCGAACGGAGATATCATTTTCGAAGCGATTAGTTTACTAAGAGCGGAGATGTTGCTATCTTAGTGGCGGACGGGTGAGTAACGCGTGGGTAACCTGCCTTGCACTGGGGGATAACACTTAGAAATAGGTGCTAATACCGCATAACAGTAGGAGACGCATGTCTTTTACTTGAAAACTCCGGTGGTGTAAGATGGACCCGCGTCTGATTAGCTTGTTGGCGGGGTAACGGCCCACCAAGGCAACGATCAGTAGCCGGCCTGAGAGGGTGAACGGCCACATTGGGACTGAGACACGGCCCAAACTCCTACGGGAGGCAGCA
taxon_5031	AGGGTTTGATTATGGCTCAGGATGAACGCTGGCGGCGTGCTTAACACATGCAAGTCGAGCGAAGCACTTTGTTTTGAATCTTCGGAGGAAGAACGAAGTGACTGAGCGGCGGACGGGTGAGTAACGCGTGGGCAACCTGCCTCATACAGGGGGATAACAGTTAGAAATGACTGCTAATACCGCATAAGACCACGGTACTGCATGGTACAGTGGTAAAAACTCCGGTGGTATGAGATGGGCCCGCGTCTGATTAGCTGGTTGGTGAGGTAACGGCTCACCAAGGCAACGATCAGTAGCCGACCTGAGAGGGTGACCGGCCACATTGGGACTGAGACACGGCCCAAACTCCTACGGGAGGCAGCA
taxon_5078	AGAGTTTGATTATGGCTCAGGATGAACGCTAGCGACAGGCTTAACACATGCAAGTCGAGGGGCAGCGGGGGAGCAGCAATGCTCCCGCCGGCGACCGGCGCACGGGTGAGTAACACGTATGGAACCTGCCCGCAGCAGGGGGATAAGCGGAAGAAATTCCGTCTAATACCGCGTAACACCGCGGAGGGGCATCCCTCCGCGGTTAAAGATTCATCGGCTGCGGATGGCCATGCGGCGCATTAGCTAGTCGGCGGGGTAACGGCCCACCGAGGCGACGATGCGTAGGGGTTCTGAGAGGAAGGTCCCCCACACTGGTACTGAGACACGGACCAGACTCCTACGGGAGGCAGCA
taxon_5829	AGAGTTTGATTATGGCTCAGGATGAACGCTGGCGGCGTGCCTAACACATGCAAGTCGAACGGGTGTACAGAAGGGAAGATTACGGTCGGAAGGTCTGTGCATGAGTGGCGGACGGGTGAGTAACGCGTGGGCAACCTGGCCTGTACAGGGGGATAACACTTAGAAATAGGTGCTAATACCGCATAACGGGGGAAGCCGCATGGCTTTTCCCTGAAAACTCCGGTGGTACAGGATGGGCCCGCGTCTGATTAGCCAGTTGGCAGGGTAACGGCCTACCAAAGCGACGATCAGTAGCCGGCCTGAGAGGGCGGACGGCCACACTGGGACTGAGACACGGCCCAGACTCCTACGGGAGGCAGCA
taxon_5901	AGGGTTTGATTATGGCTCAGGATGAACGCTAGCTACAGGCTTAACACATGCAAGTCGAGGGGCAGCATGAAAGTTTGCTTGCAAACTTTTGATGGCGACCGGCGCACGGGTGAGTAACACGTATCCAACCTGCCTCATACTCGGGGATAGCCTTTCGAAAGAAAGATTAATACCCGATGTCATAGTCCTACCGCATGATGGGATTATTAAAGAATTTCGGTATGGGATGGGGATGCGTTCCATTAGTTAGTTGGCGGGGTAACGGCCCACCAAGACGACGATGGATAGGGGTTCTGAGAGGAAGGTCCCCCACATTGGAACTGAGACACGGTCCAAACTCCTACGGGAGGCAGCA
taxon_60	AGGGTTTGATTATGGCTCAGGATGAACGCTGGCGGCGTGCTTAACACATGCAAGTCGAACGAAGCACTGGAGAACGAATCTTCGGAGGAAGTCTCCTTTGACTGAGTGGCGGACGGGTGAGTAACGCGTGGGTAACCTGCCTCACACAGGGGGATAACAGTTGGAAACGACCGCTAATACCGCATAAGCCGGAAGGATCGCATGATCCGGCCGGAAAAGATTTATCGGTGTGAGATGGACCCGCGTCTGATTAGCCAGTTGGCAGGGTAACGGCCTACCAAAGCGACGATCAGTAGCCGGCCTGAGAGGGTGAACGGCCACATTGGGACTGAGACACGGCCCAAACTCCTACGGGAGGCAGCA
taxon_6394	AGAGTTTGATTATGGCTCAGGATGAACGCTGGCGGCGTGCTTAACACATGCAAGTCGAACGGGGGCGTGATGTGCGAGAGGGATAGTTTACTAGACTTCAAACTTTTCACGCCCTAGTGGCGGACGGGTGAGTAACGCGTGGGTAACCTGCCATATACAGGGGGATAACACTTAGAAATAGGTGCTAATACCGCATAAGCGCACAGGGGCGCATGCCCCGGTGTGAAAAACTCCGGTGGTATATGATGGACCCGCGTCTGATTAGCCAGTTGGCAGGGTAACGGCCTACCAAAGCGACGATCAGTAGCCGGCCTGAGAGGGCGGACGGCCACATTGGGACTGAGACACGGCCCAAACTCCTACGGGAGGCAGCA
taxon_6488	AGAGTTTGATTATGGCTCAGGATGAACGCTGGCGGCGTGCTTAACACATGCAAGTCGAACGAAGCATTTTAAATGAGACTTTCGGGTGGATTTTAAAATGACTGAGTGGCGGACGGGTGAGTAACGCGTGGGCAACCTGCCTTACACAGGGGGACAACAGTTAGAAATGGCTGCTAATACCGCATAAGCGCACGGGAACGCATGTTTCTGTGTGAAAAACTCCGGTGGTGTAAGATGGGCCCGCGTTGGATTAGGTAGTTGGTGAGGTAACGGCTCACCAAGCCGACGATCCATAGCCGACCTGAGAGGGTGACCGGCCACATTGGGACTGAGACACGGCCCAAACTCCTACGGGAGGCAGCA
taxon_6570	AGGGTTTGATTATGGCTCAGGATGAACGCTGGCGGCGTGCTTAACACATGCAAGTCGAACGGAGTACCCTTGAAGGAGTTTTCGGACAACTGAAAGGACTACTTAGTGGCGGACGGGTGAGTAACGCGTGAGTAACCTGCCTTGGAGTGGGGAATAACAGCTGGAAACAGCTGCTAATACCGCATGATGCAGTTGAGTCGCATGGCTCTGACTGCCAAAGATTTATCGCTCTGAGATGGACTCGCGTCTGATTAGCTAGTTGGTGGGGCAACGGCCCACCAAGGCGACGATCAGTAGCCGGACTGAGAGGTTGGCCGGCCACATTGGGACTGAGACACGGCCCAGACTCCTACGGGAGGCAGCA
taxon_6713	AGGGTTTGATTATGGCTCAGGATGAACGCTAGCTACAGGCTTAACACATGCAAGTCGAGGGGCATCATGGCGGTCGCTTGCGACCGCTGATGGCGACCGGCGCACGGGTGCGTAACGCGTATCGAACCTGCCGCATACCCGGGGATAGCCTTGCGAAAGCAAGATTAATACCCGATGTTCTCACTGTTCCGCATGTTACGGTGAGCAAAGAAATTCGGTATGCGATGGCGATGCGTCCCATTAGCTAGTTGGCGGGGTAACGGCCCACCAAGGCTCCGATGGGTAGGGGTTCTGAGAGGAAGGTCCCCCACACTGGAACTGAGACACGGTCCAGACTCCTACGGGAGGCAGCA
taxon_6796	AGAGTTTGATTATGGCTCAGGATGAACGCTGGCGGCGTGCCTAACACATGCAAGTCGAGCGAAGCATACAGGAGGAAGTTTTCGGATGGAATCCTGCATGACTGAGCGGCGGACGGGTGAGTAACGCGTGGGTAACCTGCCTTATACAGGGGGATAACAGTTAGAAATGACTGCTAATACCGCATAAGCGCACAGTACCGCATGGTAGTGTGTGAAAAACTCCGGTGGTATAAGATGGACCCGCGTCTGATTAGCCAGTTGGCGGGGTAACGGCCCACCAAAGCGACGATCAGTAGCCGACCTGAGAGGGTGACCGGCCACATTGGGACTGAGACACGGCCCAAACTCCTACGGGAGGCAGCA
taxon_6817	AGGGTTTGATTATGGCTCAGGATGAACGCTGGCGGCGTGCATAACACATTCAAGTCGAACGGAGTTAATTGGAAGCTTGCTTCTGATTAACTTAGTGGCGGACGGGTGAGTAACGCGTGAGCAACCTGCCTGTTAGAGGGGAATAACGTCTGGAAACGGACGCTAATACCGCATAACGCATTGAGACCGCATGGTATTAATGCCAAAGATTTATCGCTAACAGATGGGCTCGCGTCCGATTAGGTAGTTGGTGAGGTAACGGCCCACCAAGCCGACGATCGGTAGCCGGACTGAGAGGTTGAACGGCCACATTGGAACTGAGAAACGGTCCAGACTCCTACGGGAGGCAGCA
taxon_7036	AGGGTTTGATTATGGCTCAGGATGAACGCTGGCGGCGTGCCTAACACATGCAAGTCGAACGAAGCGTGCGGATGGAATTTCTTCGGAGAGGAAGCCTGCATGACTGAGTGGCGGACGGGTGAGTAACGCGTGGGCAACCTGCCCTGCACAGGGGGACAACAGCCGGAAACGGCTGCTAATACCGCATAAGCGCACAGCTTCGCATGGAGCGGTGTGAAAAGCTGCGGCGGTGCAGGATGGGCCCGCGTCTGATTAGCTGGTTGGCGGGGCAACGGCCCACCAAGGCGACGATCAGTAGCCGGCCTGAGAGGGTGGACGGCCACATTGGGACTGAGACACGGCCCAGACTCCTACGGGAGGCAGCA
taxon_7042	AGGGTTTGATTATGGCTCAGGATGAACGCTGGCGGCGTGCTTAACACATGCAAGTCGAACGGGGGCAGGAGGAAACCTAGTGAATCCTGCCCTAGTGGCGGACGGGTGAGTAACGCGTGGGCAACCTGCCGCATACCGGGGGATAACACTTAGAAATAGGTGCTAATACCGCATAAGCGCACAGAGCCGCATGGCTTGGTGTGAAAAACTCCGGTGGTATGCGATGGGCCCGCGTCTGATTAGCTTGTTGGCGGGGCAGCGGCCCACCAAGGCGACGATCAGTAGCCGGCCTGAGAGGGTGGACGGCCACATTGGGACTGAGACACGGCCCAGACTCCTACGGGAGGCAGCA
taxon_7047	AGGGTTTGATTATGGCTCAGGATGAACGCTGGCGGCGTGCTTAACACATGCAAGTCGAACGGAGGATGTACGGTGAAGAGATTTCGGTCAAATCATGTGCATCTTTAGTGGCGGACGGGTGAGTAACGCGTGGGTAACCTGCCTTACACAGGGGGATAACACTTAGAAATAGGTGCTAATACCGCATGAGCGCACAGGACCGCATGGTCGAGTGTGAAAAACTGAGGTGGTGTAAGATGGACCCGCGTCTGATTAGCTAGTTGGTGAGGTAACGGCCCACCAAGGCGACGATCAGTAGCCGGCCTGAGAGGGTGGACGGCCACATTGGGACTGAGACACGGCCCAAACTCCTACGGGAGGCAGCA
taxon_7089	AGGGTTTGATTATGGCTCAGGATGAACGCCGGCGGTGTGCCTAATACATGCAAGTCGTACGCACTGGCCCAACTGATTGATGGTGCTTGCACCTGATTGACGATGGATCACCAGTGAGTGGCGGACGGGTGAGTAACACGTAGGTAACCTGCCCCGGAGCGGGGGATAACATTTGGAAACAGATGCTAATACCGCATAACAACAAAAGCCACATGGCTTTTGTTTGAAAGATGGCTTTGGCTATCACTCTGGGATGGACCTGCGGTGCATTAGCTAGTTGGTAAGGTAACGGCTTACCAAGGCGATGATGCATAGCCGAGTTGAGAGACTGATCGGCCACAATGGAACTGAGACACGGTCCATACTCCTACGGGAGGCAGCA
taxon_7244	AGGGTTTGATTATGGCTCAGGATGAACGCTGGCGGCGTGCTTAACACATGCAAGTCGAGCGAAGCGATAAGGTGAAATTTTTCGGAATGAAGCCATATTGACTTAGCGGCGGACGGGTGAGTAACGCGTGGGTAACCTGCCTCATACAGGGGGATAACAGTTAGAAATGACTGCTAATACCGCATAAGCGCACGGGACTGCATGGTCCAGTGTGAAAAACCGAGGTGGTATGAGATGGACCCGCGTCTGATTAGCTGGTTGGCGGGGTAACGGCCCACCAAGGCGACGATCAGTAGCCGACCTGAGAGGGTGGCCGGCCACATTGGGACTGAGACACGGCCCAAACTCCTACGGGAGGCAGCA
taxon_7357	AGGGTTTGATTATGGCTCAGGATGAACGCTAGCTACAGGCTTAACACATGCAAGTCGAGGGGCAGCATGGTCTTAGCTTGCTAAGGCCGATGGCGACCGGCGCACGGGTGAGTAACACGTATCCAACCTGCCGTTTACTCTTGGATAGCCTTCTGAAAAGGAGATTAATACAAGATGGCGTCGTGGTTTTTCATGAAAGCGTGACTAAAGGAGCAATCCGGTAAACGATGGGGATGCGTTCCATTAGATAGTAGGCGGGGTAACGGCCCACCTAGTCAACGATGGATAGGGGTTCTGAGAGGAAGGTCCCCCACATTGGAACTGAGACACGGTCCAAACTCCTACGGGAGGCAGCA
taxon_7439	AGGGTTTGATTATGGCTCAGGATGAACGCTGGCGGCGTGCCTAACACATGCAAGTCGAGCGAAGCAATTAAGAGGAAGTTTTCGGATGGAATGTTAATTGACTGAGCGGCGGACGGGTGAGTAACGCGTGGGTAACCTGCCTCATACAGGGGGATAACAGTTAGAAATGACTGCTAATACCGCATAAGCACACAGAACCGCATGGTTCGGGGTGAAAAGCCGAGACGGTATGAGATGGACCCGCGTCTGATTAGCTAGTTGGAGGGGTAACGGCCCACCAAGGCAACGATCAGTAGCCGACCTGAGAGGGTGACCGGCCACATTGGGACTGAGACACGGCCCAAACTCCTACGGGAGGCAGCA
taxon_7645	AGGGTTTGATTATGGCTCAGGACGAACGCTGGCGGCGTGCTTAACACATGCAAGTCGAACGGACCTTTTTTGGAAGAAGCCTTCGGGTGGAAATTAGGAAAGGTTAGTGGCGGACGGGTGAGTAACGCGTAGATAATCTACCTTAAAGACTGGGACAACAGTTGGAAACGACTGCTAATACCGGATACGCTGCACATAGGGCATCCTAGGTGCAGGAAAAGAGGCCTCTTAACAATGCTCCTGCTTTTAGATGAGTCTGCGTCTGATTAGCTAGATGGTGGGGTAACGGCTTACCATGGCGACGATCAGTAGTCGGCCTGAGAGGGTGACCGGCCACATTGGGACTGAGACACGGCCCAAACTCCTACGGGAGGCAGCA
taxon_7675	AGGGTTTGATTATGGCTCAGGATGAACGCTGGCGGCGTGCTTAACACATGCAAGTCGAACGAAGCATTTAAGGACGATTCTTCGGATGAGGACTTTTATGACTGAGTGGCGGACGGGTGAGTAACGCGTGGGTAACCTGCCCTATACAGGGGGATAACAGTTAGAAATGACTGCTAATACCGCATAAGCGCACTAGAACCGCATGGTTCGGTGTGAAAAACTGAGGTGGTATAGGATGGACCCGCGTCTGATTAGCTTGTTGGTGGGGTAACGGCTCACCAAGGCGACGATCAGTAGCCGGCCTGAGAGGGCGACCGGCCACATTGGGACTGAGACACGGCCCAAACTCCTACGGGAGGCAGCA
taxon_7897	AGGGTTTGATTATGGCTCAGGATGAACGCTGGCGGCGTGCCTAACACATGCAAGTCGAGCGAGAAATTTACGAATGAAATTTCGATGGATTTTGTAAATGGAAAGCGGCGGACGGGTGAGTAACGCGTAGGTAACCTGCCCCATACAGAGGGATAGCCACTGGAAACGGTGATTAATACCTCATAAAACTGAGAATACACATGTATGCTCAGCCAAAGATTTATCGGTATGGGATGGACCTGCGTCTGATTAGTTAGTTGGTGAGGTAACGGCTCACCAAGGCGACGATCAGTAGCCGACCTGAGAGGGTGATCGGCCACATTGGAACTGAGACACGGTCCAAACTCCTACGGGAGGCAGCA
taxon_7944	AGGGTTTGATTATGGCTCAGGACGAACGCTGGCGGCGTGCTTAACACATGCAAGTCGAACGGAGCACCCCTGAAGGAGTTTTCGGACAACGGATGGGAATGCTTAGTGGCGGACTGGTGAGTAACGCGTGAGGAACCTGCCTTCCAGAGGGGGACAACAGTTGGAAACGACTGCTAATACCGCATGATGCGTTGGAGCCGCATGACTCTGACGCCAAAGATTTATCGCTGGAAGATGGCCTCGCGTCTGATTAGCTAGTTGGTGAGGTAACGGCCCACCAAGGCGACGATCAGTAGCCGGACTGAGAGGTTGGCCGGCCACATTGGGACTGAGATACGGCCCAGACTCCTACGGGAGGCAGCA
taxon_8043	AGGGTTTGATTATGGCTCAGGATGAACGCTAGCGACAGGCCTAACACATGCAAGTCGAGGGGCATCGGGGCGAGGAGCAATCCTTGCCGCCGGCGACCGGCGCACGGGTGAGTAACGCGTATGCGACCTGCCCGTTGCAGGGGGATAATCGGGAGAAATCCCGTCTAATACCGCGTAATGCCGCGGGGCTGCATGGCCCTGCGGCCAAAGGGAGCGATTCCGGCAACGGATGGGCATGCGTGACATTAGCTAGTTGGCGGGGCAACGGCCCACCAAGGCGACGATGTCTAGGGGTTCTGAGAGGAAGGTCCCCCACACTGGTACTGAGACACGGACCAGACTCCTACGGGAGGCAGCA
taxon_809	AGGGTTTGATTATGGCTCAGGATAAACGCTGGCGGCGCACATAAGACATGCAAGTCGAACGAACTTAATACCTTGCTTGCAAGGTAAGCGGTTAGTGGCGGACTGGTGAGTAACACGTAAGAAATCTGCCTATCAGAGGGGAATAACAGTGAGAAATCACTGCTAATACCGCATATGCCATAGTTATCGCATGATAATAGTGGGAAAGAAGCAATTCGCTGATAGATGAGCTTGCGGCTGATTAGCTAGTTGGTGGGGTAACGGCCTACCAAGGCGACGATCAGTAGCCGGACTGAGAGGTTGAACGGCCACATTGGGACTGAGATACGGCCCAGACTCCTACGGGAGGCAGCA
taxon_8169	AGGGTTTGATTATGGCTCAGGATGAACGCTGGCGGCGTGCTTAACACATGCAAGTCGAACGGAGTAAAGATTTTGATTTCTAACGATTGAGAGGTCTTTACTTAGTGGCGGACGGGTGAGTAACGCGTGGATAACCTGCCCCATACCGGGGGATAACAGCCGGAAACGGCTGCTAATACCGCATAAGCGCACGAGGCTGCATGGCCCTGTGTGAAAAACTCCGGTGGTATGGGATGGATCCGCGTCTGATTAGCTAGTTGGTGAGATAAAAGCCCACCAAGGCGACGATCAGTAGCCGACCTGAGAGGGTGGCCGGCCACATTGGGACTGAGACACGGCCCAGACTCCTACGGGAGGCAGCA
taxon_819	AGGGTTTGATTATGGCTCAGGATGAACGCTAGCGGCAGGCTTAACACATGCAAGTCGAGGGGCAGCATGGGAGTAGCAATACTTCTGATGGCGACCGGCGCACGGGTGCGTAACGCGTATGCAACCTACCTGTAACAGGGGGATAACACTGAGAAATCGGTACTAATACCGCATAACACTATGAGAGGCATCTCTTGTGGTTGAAAGTTTCGGCGGTTACAGATGGGCATGCGTTGTATTAGCTGGTTGGTAAGGTAACGGCTTACCAAGGCGACGATACATAGGGGGACTGAGAGGTTAACCCCCCACATTGGTACTGAGACACGGACCAAACTCCTACGGGAGGCAGCA
taxon_8237	AGAGTTTGATTATGGCTCAGGATGAACGCTGGCGGCGTGCTTAACACATGCAAGTCGAACGGAGATATCATTTTCGAAGCGATTAGTTTACTAAGAGTGGAGATGTTGGTATCTTAGTGGCGGACGGGTGAGTAACGCGTGGGTAACCTGCCTTACACTGGGGGATAACACTTAGAAATAGGTGCTAATACCGCATAACAGGGAAAGATGCATGTCTTTTCCTTAAAAACTCCGGTGGTGTAAGATGGACCCGCGTCTGATTAGCTTGTTGGCGGGGTAACGGCCCACCAAGGCGACGATCAGTAGCCGGCCTGAGAGGGTGAACGGCCACATTGGGACTGAGACACGGCCCAAACTCCTACGGGAGGCAGCA
taxon_8375	AGAGTTTGATTCTGGCTCAGGATGAACGCTAGCGACAGGCTTAACACATGCAAGTCGAGGGGCAGCGGGGGAGTAGCAATACTGCCGCCGGCGACCGGCGCACGGGTGGGTAACACGTATGAAACCTGCCTGTAGCAGGGGGATAAGCGGAAGAAATTCCGTCTAATACCGCGTAACAACCCATGGAGGCATCACCGTGGGTTTAAAGGAAGCGATTCCGGCTACGGATGGTCATGCGTCGCATTAGCTTGTTGGCGGGGTAACGGCCCACCAAGGCGACGATGCGTAGGGGTCCTGAGAGGAAGGTCCCCCACACTGGTACTGAGACACGGACCAGACTCCTACGGGAGGCAGCA
taxon_8427	AGGGTTTGATTATGGCTCAGGATAAACGCTGGCGGCATGCCTAACACATGCAAGTCGAACGGAGCGCCTTGGAAGGAGACTTCGGTCAACGGAAGAGGAGGCTTAGTGGCGGACGGGTGAGTAACGCGTGAGGAACCTGCCTCAGAGAGGGGGATAACACACCGAAAGGTGTGCTAATACCGCATAACATATGAGAGGGGCATCCCTTTCATATCAAAGATTTATTGCTTTGAGATGGCCTCGCGTCCAATTAGCTAGTTGGTGAGGTAACGGCCCACCAAGGCGACGATTGGTAGCCGGACTGAGAGGTTGAACGGCCACATTGGGACTGAGACACGGCCCAGACTCCTACGGGAGGCAGCA
taxon_8449	AGAGTTTGATCCTGGCTCAGGATGAACGCTGGCGGCGTGCCTAACACATGCAAGTCGAGCGAAGCGCTTAGATTAGATTCTTCGGATGAAGATCTTTGTGACTGAGCGGCGGACGGGTGAGTAACGCGTGGGCAACCTGCCTTACACAGGGGGATAACAGTTAGAAATGACTGCTAATACCGCATAAGACCGCAGTACCGCATGGTACGGCGGTAAAAACTCCGGTGGTGTAAGATGGGCCCGCGTCTGATTAGGTAGTTGGCGGGGTAACGGCCCACCAAGCCGACGATCAGTAGCCGACCTGAGAGGGTGACCGGCCACATTGGGACTGAGACACGGCCCAGACTCCTACGGGAGGCAGCA
taxon_8788	AGAGTTTGATTATGGCTCAGGATGAACGCTGGCGGCGTGCTTAACACATGCAAGTCGAACGAAGCATATAAAAGGAATTTCTTCGGAGAGGAATTTTATATGACTGAGTGGCGGACGGGTGAGTAACGCGTGGGCAACCTACCCCACACAGGGGGACAACAGTTGGAAACGACTGCTAATACCGCATAGGCGCACAGCTTCGCATGAAGCAGTGTGGAAAACCGAGGTGGTGTGGGATGGGCCCGCGTCTGATTAGCTGGTTGGTGGGGTAACGGCCCACCAAGGCGACGATCAGTAGCCGGCCTGAGAGGGTGGACGGCCACATTGGGACTGAGACACGGCCCAAACTCCTACGGGAGGCAGCA
taxon_8848	AGAGTTTGATTATGGCTCAGGATGAACGCTGGCGGCGTGCTTAACACATGCAAGTCGAACGGAACTACTCCGATGAGAGTCTTCGGAAAGGATTTGGTTTAGTTTAGTGGCGGACGGGTGAGTAACGCGTGGGTAACCTGCCCTATACAGGGGGATAACAGTTGGAAACGACTGTTAATACCGCATAAGCGCACAGGAGCGCATGCTCCGGTGTGAAAAACTCCGGTGGTATAGGATGGACCCGCGTCTGATTAGCTGGTTGGCGGGGTAACGGCCCACCAAGGCGACGATCAGTAGCCGGCCTGAGAGGGTGAACGGCCACATTGGGACTGAGACACGGCCCAAACTCCTACGGGAGGCAGCA
taxon_8946	AGGGTTTGATTATGGCTCAGGATGAACGCTAGCGACAGGCTTAACACATGCAAGTCGAGGGGCAGCGGGGGAGTAGCAATACTCCCGCCGGCGACCGGCGCACGGGTGAGTAACACGTATGAAACCTGCCCGTAGCAGGGGGATAAGCGGAAGAAATTCCGTCTAATACCGCGTAACAACCCTTGGAGGCATCTCCTCGGGTTTAAAGGGAGCGATTCCGGCTACGGATGGTCATGCGTCGCATTAGCTTGTTGGCGGGGTAACGGCCCACCAAGGCGACGATGCGTAGGGGTTCTGAGAGGAAGGTCCCCCACACTGGTACTGAGACACGGACCAGACTCCTACGGGAGGCAGCA
taxon_9031	AGAGTTTGATTCTGGCTCAGGATGAACGCTAGCGACAGGCCTAACACATGCAAGTCGAGGGGCATCGGGGCGAGGAGCAATCCTTGCCGCCGGCGACCGGCGCACGGGTGAGTAACGCGTATGCGACCTGCCCGTTGCAGGGGGATAATCGGGAGAAATCCCGTCTAATCCCGCGTAATGCCGCGGGGGTGCATGGCCCTGCGGCCAAAGGGAGCGATTCCGGCAACGGATGGGCATGCGTGACATTAGCTAGTTGGCGGGGCAACGGCCCACCAAGGCGACAATGTCTAGGGGTTCTGAGAGGAAGGTCCCCCACACTGGTACTGAGACACGGACCAGACTCCTACGAGGGGCAGA
taxon_9139	AGGGTTTGATTATGGCTCAGGATGAACGCTGGCGGCGTGCTTAACACATGCAAGTCGAACGAAGCACTCTTTTAGATTTCCTTCGGGGAAGAAGAAATTGTGACTGAGTGGCGGACGGGTGAGTAACGCGTGGGCAACCTGCCCCATACAGGGGGATAACAGCCGGAAACGGCTGCTAAAACCGCATAAGCGCACAAGGGCCGCATGGCCTGGTGTGAAAAACTCCGGTGGTATGGGATGGGCCCGCGTCTGATTAGCTAGTTGGCGGGGGAGAGGCCCACCAAGGCGACGATCAGTAGCCGACCTGAGAGGGTGGCCGGCCACATTGGGACTGAGACACGGCCCAAACTCCTACGGGAGGCAGCA
taxon_9190	AGGGTTTGATTATGGCTCAGGATGAACGCTGGCGGCGTGCTTAACACATGCAAGTCGAACGAAGCGCTTTACCTTGATTCCTTCGGGTTGATTGGTACTGTGACTGAGTGGCGGACGGGTGAGTAACGCGTGGGTAACCTGCCCCATACAGGGGGATAACAGATAGAAATGTCTGCTAATACCGCATAAGACCACAGCGCCGCATGGCGCAGGGGTAAAAACTCCGGTGGTATGGGATGGACCCGCGTCTGATTAGCTAGTTGGTGGGGTAAAGGCCCACCAAGGCGACGATCAGTAGCCGACCTGAGAGGGTGACCGGCCACATTGGGACTGAGACACGGCCCAAACTCCTACGGGAGGCAGCA
taxon_9299	AGAGTTTGATTATGGCTCAGGACGAACGCTGGCGGCGTGCTTAACACATGCAAGTCGAACGGAGCACCTTCGAAAGAGACTTCGGTCAATGGAAAAGAATGCTTAGTGGCGGACGGGTGAGTAACGCGTGAGGAACCTGCCTTTCAGTGGGGGACAACAGTTGGAAACGACTGCTAATACCGCATAACGTACGGGTATCGCATGGTATCTGTACCAAAGATTTATCGCTGAGAGATGGCCTCGCGTCTGATTAGCTAGTTGGTAGGGTAACGGCCTACCAAGGCGACGATCAGTAGCCGGACTGAGAGGTTGGCCGGCCACATTGGGACTGAGATACGGCCCAGACTCCTACGGGAGGCAGCA
taxon_9585	AGGGTTTGATTATGGCTCAGGATGAACGCTGGCGGCGTGCTTAACACATGCAAGTCGAACGAAGCACTGAAAGCGGATTACTTCGGTTTGAAGCTTTCTCTGACTGAGTGGCGGACGGGTGAGTAACGCGTGGGTAACCTGCCTCATACAGGGGGATAACAGTTAGAAATGACTGCTAATACCGCATAAGCGCACGGAATCGCATGGTTTTGTGTGAAAAACTCCGGTGGTATGAGATGGACCCGCGTCTGATTAGCTGGTTGGTGAGGTAACGGCCCACCAAGGCGACGATCAGTAGCCGGCCTGAGAGGGTGAACGGCCACATTGGGACTGAGACACGGCCCAAACTCCTACGGGAGGCAGCA
taxon_9595	AGGGTTTGATTATGGCTCAGGATGAACGCTGGCGGCGTGCCTAACACATGCAAGTCGAACGGGGGCCAGCGGCGGAAGGGGATGGTTTACCAGACCCGGAAGGCGCGGGCCTTAGTGGCGGACGGGTGAGTAACGCGTGGGGAACCTGCCCCGTACCGGGGGATAACACCTGGAAACAGGTGCTAATACCGCATAACAGAAGGGGACGCATGTTCCTTTCTTGAAAACTCCGGTGGTACGGGATGGACCCGCGTCTGATTAGCTGGTTGGCGGGGTAACGGCCCACCAAGGCGACGATCAGTAGCCGGCCTGAGAGGGCGGACGGCCACATTGGGACTGAGACACGGCCCAAACTCCTACGGGAGGCAGCA
taxon_9690	AGGGTTTGATTATGGCTCAGGATGAACGCTGGCGGCGTGCTTAACACATGCAAGTCGAACGAAGCGCCTTGCCGGAACCCCTTCGGGGAGGAAGGCATTGCGACTGAGTGGCGGACGGGTGAGTAACGCGTGGGCAACCTGCCCCATACAGGGGGATAACAGTTAGAAATGACTGCTAACACCGCATAAGCGCACAGGGCCGCATGGCCCGGTGTGAAAAACTCCGGTGGTATGGGATGGGCCCGCGTCTGATTAGCCAGTTGGCGGGGTAACGGCCCACCAAAGCGACGATCAGTAGCCGACCTGAGAGGGTGACCGGCCACATTGGGACTGAGACACGGCCCAAACTCCTACGGGAGGCAGCA
taxon_9747	AGGGTTTGATTATGGCTCAGGACGAACGCTGGCGGCATGCTTAACACATGCAAGTCGAACGGAGCACCCCTGAACGAGGTTTCGGCCGAAGTGACGGGAATGCTTAGTGGCGGACGGGTGAGTAACGCGTGAGCAACCTGCCTTGAAGTGGGGGACAACAGTTGGAAACGACTGCTAATACCGCATAATATATTTAGATCGCATGGTTTAGATATCAAAGATTTATCGCTTCAAGATGGGCTCGCGTCTGATTAGGTAGTTGGCGGGGTAACGGCCCACCAAGCCGACGATCAGTAGCCGGACTGAGAGGTTGAACGGCCACATTGGGACTGAGATACGGCCCAGACTCCTACGGGAGGCAGCA
