# Supplementary material for: Scoring Species for Synthetic Community Design: Network Analyses of Functional Core Microbiomes
Source: Front Microbiol. 2020 Jun 25;11:1361. doi: 10.3389/fmicb.2020.01361 (PMC7333532; doi:10.3389/fmicb.2020.01361)
Supplement: Supplementary file 2 [file Data_Sheet_2.ZIP › Supplementary.Data.S2/network_appl2.txt]

OTU.name	taxon_8043	taxon_13301	taxon_13114	taxon_3693	taxon_7047	taxon_6713	taxon_15204	taxon_8946	taxon_15186	taxon_7357	taxon_5901	taxon_15031	taxon_14609	taxon_3001	taxon_4933	taxon_9595	taxon_9139	taxon_10484	taxon_4093	taxon_2178	taxon_12041	taxon_7089	taxon_12498	taxon_1804	taxon_15819	taxon_4723	taxon_10815	taxon_3382	taxon_819	taxon_15542	taxon_5078	taxon_5031	taxon_7036	taxon_14458	taxon_2784	taxon_10122	taxon_8788	taxon_2585	taxon_8169	taxon_15141	taxon_3018	taxon_4131	taxon_3905	taxon_2751	taxon_14740	taxon_14730	taxon_7439	taxon_10555	taxon_5829
taxon_8043	0	0	0	0	0	0.230986924506417	0	0	0	0	0	0	0	0	0	0	0	0	0	0	0	0	0	0	0	0	0	0	0.045604897851065	0	0	0	0	0	0	0	0	0	0	0	0	0	0	0	0.351620229805373	0	0	0	0
taxon_13301	0	0	0	0.135174839588494	0	0	0.0125351275738904	0	0	0	0.0822388698028345	0	0	0.0893494799870224	0	0	0	0.0157206199625773	0	0	0	0	0.265776246503721	0	0	-0.109990246873602	0	0	0	0	0.00200005779278178	0	0	0	0	0	0	0	0	-0.00168564359682488	0	-0.0490065205552763	0	0	0	0	0	0	0
taxon_13114	0	0	0	0	0	0	0	0	0	0	0	0	0	0	0	0	0	0.0246951601151755	0	0	0	0.162218246491966	0	0	0	0	0	0	0	0	0	0	0	0	0	0	0	0	0	0	0	0	0	0	0	0	0	0	0
taxon_3693	0	0.135174839588494	0	0	0	0	0	0	0	0	0	0	0	0	0	0	0	0.279329266796927	0	0	0	0	0	0	0	0	0	0	0	0	0	0	0	0	0	0	0	0	0	0	0	0	0	0	0	0	0	0	0
taxon_7047	0	0	0	0	0	0	0	0	0	0	0	0.100436138374967	0	0	0	0	0	0	0	0	0	0	0	0	0	0	0	0	0	0	0	0	0	0	0	0	0	0	0	0	0	0	0	0	0	0	0	0	0
taxon_6713	0.230986924506417	0	0	0	0	0	0	0	0	0.191987373065134	0	0	0	0	0	0	0	0	0	0	0.14099249044144	0	0	0	0	0	0	0	0	0	0	0	0	0	0	0	0	0	0	0	0	0	0	0	0	0	0	0	0
taxon_15204	0	0.0125351275738904	0	0	0	0	0	0	0	0	0.212428405353552	0	0	0.0199138542782242	0	0	0	0.0200839479785233	0	0	0	0	0	0	0	0	0	0	0	0	0.00826478900582206	0	0	0	0	0	0	0	0	0	0	0	0	0	0	0	0	0	0
taxon_8946	0	0	0	0	0	0	0	0	0	0	0	0	0	0	0	0	0	0.112647314435986	0	0	0	0	0	0	0	0	0	0	0	0	0	0	0	0	0	0	0	0	0	0	0	0	0	0	0	0	0	0	0
taxon_15186	0	0	0	0	0	0	0	0	0	0	0	0	0	0	0	0	0	0	0	0	0	0	0	0	0	0	0	0	0	0	0	0	0	0	0	0	0.00100848008863019	0	0	0	0	0	0	0	0	0	0	0	0
taxon_7357	0	0	0	0	0	0.191987373065134	0	0	0	0	0	0	0	0	0	0	0	0	0	0	0	0	0	0	0	0	0	0	0	0	0	0	0	0	0	0	0	0	-0.0103782071122396	0	0	0	0	0	0	0	-0.094832680595563	0	0
taxon_5901	0	0.0822388698028345	0	0	0	0	0.212428405353552	0	0	0	0	0	0.129232057389134	0.124099303022426	0	0	0	0.0186533955595559	0	0	0	0	0	0	0	0	0	0	0.198606638314716	0	0.214298819840491	0	0	-0.206051479569809	0	0	0	0	0	0	0	0	0	0	0	0	0	0	0
taxon_15031	0	0	0	0	0.100436138374967	0	0	0	0	0	0	0	0	0	0	0	0	0	0	0	0	0	0	0	0	0	0	0	0	0	0	0	0	0	0	0	0	0	0	0	0	0	0	0	0	0	0	0	0.202115183378656
taxon_14609	0	0	0	0	0	0	0	0	0	0	0.129232057389134	0	0	0	0	0	0	0	0	0	0	0	0	0	0	0	0	0	0	0	0	0	0	0	0	0	0	0	0	0	0	0	0	0	0	0	0	0	0
taxon_3001	0	0.0893494799870224	0	0	0	0	0.0199138542782242	0	0	0	0.124099303022426	0	0	0	0	0	0	0.0565807140497803	0	0	0	0	0	0	0	0	0	0	0	0	0.253721095306598	0	0	0	0	0	0	0	0	0	0	0	0	0	0	0	0	0	0
taxon_4933	0	0	0	0	0	0	0	0	0	0	0	0	0	0	0	0	0	0	0	0	0	0	0	0	0	0	0	0	0	0	0	0	0	0	0	0	0	0	0	0	0	0	0	0	0	0	0	0	0
taxon_9595	0	0	0	0	0	0	0	0	0	0	0	0	0	0	0	0	0	0	0	0	0	0	0	0	0	0	0	0	0	0	0	0	0	0	0	0	0	0	0	0	0	0	0	0	0	0	0	0	0.0119164189877848
taxon_9139	0	0	0	0	0	0	0	0	0	0	0	0	0	0	0	0	0	0	0	0	0	0	0	0	0	0	0	0	0	0	0	0	0	0	0	0	0.0250407787576804	0	0	0	0	0	0	0	0	0	0	0	0
taxon_10484	0	0.0157206199625773	0.0246951601151755	0.279329266796927	0	0	0.0200839479785233	0.112647314435986	0	0	0.0186533955595559	0	0	0.0565807140497803	0	0	0	0	0.334706990486576	0	0.105137570572417	0.0165401029232182	0	0	0	0	0	0	0	0	0	0	0	0	0	0	0	0	0	0	0	0	0	0	0	0	0	0	0
taxon_4093	0	0	0	0	0	0	0	0	0	0	0	0	0	0	0	0	0	0.334706990486576	0	0	0	0	0	0	0	0	0	0	0	0	0	0	0	0	0	0	0	-0.0148055760109271	0	0	0	0	0	0	0	0	0	0	0
taxon_2178	0	0	0	0	0	0	0	0	0	0	0	0	0	0	0	0	0	0	0	0	0	0	0	0	0	0	0	0	0	0	0	0	0	0	0	0	0	0	0	0	0	0	0	0	0	0	0	0	0
taxon_12041	0	0	0	0	0	0.14099249044144	0	0	0	0	0	0	0	0	0	0	0	0.105137570572417	0	0	0	0	0	0	0	0	0	0	0	0	0	0	0	0	0	0	0	0	0	0	0	0	0	0	0	0	0	0	0
taxon_7089	0	0	0.162218246491966	0	0	0	0	0	0	0	0	0	0	0	0	0	0	0.0165401029232182	0	0	0	0	0.0193983030539426	0	0	0	0	0	0	0	0	0	0	0	0	0	0	0	0	0	0	0	0	0	0	0	0	0	0
taxon_12498	0	0.265776246503721	0	0	0	0	0	0	0	0	0	0	0	0	0	0	0	0	0	0	0	0.0193983030539426	0	0	0	0	0	0	0	0	0	0	0	-0.00682693220071584	0	0	0	0	0	0	0	0	0	0	0	0	0	0	0
taxon_1804	0	0	0	0	0	0	0	0	0	0	0	0	0	0	0	0	0	0	0	0	0	0	0	0	0	0	0	0	0	0	0	0	0	0	0	0	0	0	0	0	0.152742141614615	0	0	0	0	0	0	0	0
taxon_15819	0	0	0	0	0	0	0	0	0	0	0	0	0	0	0	0	0	0	0	0	0	0	0	0	0	0	0	0	0	0	0	0	0	0	0	0	0	0	0	0	0	0	0	0	0	0	0	0	0
taxon_4723	0	-0.109990246873602	0	0	0	0	0	0	0	0	0	0	0	0	0	0	0	0	0	0	0	0	0	0	0	0	0	0	0	0	0	0	0	0	0	0.132354961314579	0	0	0	0.0721739796623908	0	0.132508962661641	0	0	0	0	0	0.010713949043228	0
taxon_10815	0	0	0	0	0	0	0	0	0	0	0	0	0	0	0	0	0	0	0	0	0	0	0	0	0	0	0	0	0	0	0	0	0	0	0	0	0	0	0	0	0	0	0	0	0	0	0	0	0
taxon_3382	0	0	0	0	0	0	0	0	0	0	0	0	0	0	0	0	0	0	0	0	0	0	0	0	0	0	0	0	0	0	0	0	0	0	0	0	0	0	0.288569371999058	0	0	0	0	0	0	0	0	0	0
taxon_819	0.045604897851065	0	0	0	0	0	0	0	0	0	0.198606638314716	0	0	0	0	0	0	0	0	0	0	0	0	0	0	0	0	0	0	0	0	0	0	0	0	0	0	0	0	0	0	0	0	0	0	0	0	0	0
taxon_15542	0	0	0	0	0	0	0	0	0	0	0	0	0	0	0	0	0	0	0	0	0	0	0	0	0	0	0	0	0	0	0	0	0	0	0	0	0	0	0	0	0	0	0	0	0	0	0	0	0
taxon_5078	0	0.00200005779278178	0	0	0	0	0.00826478900582206	0	0	0	0.214298819840491	0	0	0.253721095306598	0	0	0	0	0	0	0	0	0	0	0	0	0	0	0	0	0	0	0	0	0	0	0	0	0	0	0	0	0	0	0	0	0	0	0
taxon_5031	0	0	0	0	0	0	0	0	0	0	0	0	0	0	0	0	0	0	0	0	0	0	0	0	0	0	0	0	0	0	0	0	0	0	0	0	0	0	0	0	0	0	0	0	0	0	0	0	0
taxon_7036	0	0	0	0	0	0	0	0	0	0	0	0	0	0	0	0	0	0	0	0	0	0	0	0	0	0	0	0	0	0	0	0	0	0	0	0	0	0	0	0	0	0	0	0	0	0	0	0	0
taxon_14458	0	0	0	0	0	0	0	0	0	0	-0.206051479569809	0	0	0	0	0	0	0	0	0	0	0	-0.00682693220071584	0	0	0	0	0	0	0	0	0	0	0	0	0	0	0	0	0	0	0	0	0	0	0	0	0	0
taxon_2784	0	0	0	0	0	0	0	0	0	0	0	0	0	0	0	0	0	0	0	0	0	0	0	0	0	0	0	0	0	0	0	0	0	0	0	0	0	0	0	0	0	0	0	0	0	0	0	0	0
taxon_10122	0	0	0	0	0	0	0	0	0	0	0	0	0	0	0	0	0	0	0	0	0	0	0	0	0	0.132354961314579	0	0	0	0	0	0	0	0	0	0	0	0	0	0	0	0	0	0	0	0	0	0	0
taxon_8788	0	0	0	0	0	0	0	0	0.00100848008863019	0	0	0	0	0	0	0	0.0250407787576804	0	0	0	0	0	0	0	0	0	0	0	0	0	0	0	0	0	0	0	0	0	0	0	0	0	0	0	0	0	0	0	0
taxon_2585	0	0	0	0	0	0	0	0	0	0	0	0	0	0	0	0	0	0	-0.0148055760109271	0	0	0	0	0	0	0	0	0	0	0	0	0	0	0	0	0	0	0	0	0	0	0	0	0	0	0	0	0	0
taxon_8169	0	0	0	0	0	0	0	0	0	-0.0103782071122396	0	0	0	0	0	0	0	0	0	0	0	0	0	0	0	0	0	0.288569371999058	0	0	0	0	0	0	0	0	0	0	0	0	0	0	0	0	0	0	0	0	0
taxon_15141	0	-0.00168564359682488	0	0	0	0	0	0	0	0	0	0	0	0	0	0	0	0	0	0	0	0	0	0	0	0.0721739796623908	0	0	0	0	0	0	0	0	0	0	0	0	0	0	0	0	0	0	0	0	0	0	0
taxon_3018	0	0	0	0	0	0	0	0	0	0	0	0	0	0	0	0	0	0	0	0	0	0	0	0.152742141614615	0	0	0	0	0	0	0	0	0	0	0	0	0	0	0	0	0	0	0	0	0	0	0	0	0
taxon_4131	0	-0.0490065205552763	0	0	0	0	0	0	0	0	0	0	0	0	0	0	0	0	0	0	0	0	0	0	0	0.132508962661641	0	0	0	0	0	0	0	0	0	0	0	0	0	0	0	0	0	0	0	0.0108208781061043	0	0	0
taxon_3905	0	0	0	0	0	0	0	0	0	0	0	0	0	0	0	0	0	0	0	0	0	0	0	0	0	0	0	0	0	0	0	0	0	0	0	0	0	0	0	0	0	0	0	0	0	0	0	0	0
taxon_2751	0	0	0	0	0	0	0	0	0	0	0	0	0	0	0	0	0	0	0	0	0	0	0	0	0	0	0	0	0	0	0	0	0	0	0	0	0	0	0	0	0	0	0	0	0	0	0	0	0
taxon_14740	0.351620229805373	0	0	0	0	0	0	0	0	0	0	0	0	0	0	0	0	0	0	0	0	0	0	0	0	0	0	0	0	0	0	0	0	0	0	0	0	0	0	0	0	0	0	0	0	0	0	0	0
taxon_14730	0	0	0	0	0	0	0	0	0	0	0	0	0	0	0	0	0	0	0	0	0	0	0	0	0	0	0	0	0	0	0	0	0	0	0	0	0	0	0	0	0	0.0108208781061043	0	0	0	0	0	0	0.0204150283196705
taxon_7439	0	0	0	0	0	0	0	0	0	-0.094832680595563	0	0	0	0	0	0	0	0	0	0	0	0	0	0	0	0	0	0	0	0	0	0	0	0	0	0	0	0	0	0	0	0	0	0	0	0	0	0	0
taxon_10555	0	0	0	0	0	0	0	0	0	0	0	0	0	0	0	0	0	0	0	0	0	0	0	0	0	0.010713949043228	0	0	0	0	0	0	0	0	0	0	0	0	0	0	0	0	0	0	0	0	0	0	0
taxon_5829	0	0	0	0	0	0	0	0	0	0	0	0.202115183378656	0	0	0	0.0119164189877848	0	0	0	0	0	0	0	0	0	0	0	0	0	0	0	0	0	0	0	0	0	0	0	0	0	0	0	0	0	0.0204150283196705	0	0	0
taxon_2208	0	0.105184680119646	0	0	0	0	0	0	0	0	0	0	0.187342812533732	0	0	0	0	0	0	0	0	0	0	0	0	0	0	0	0	0	0	0	0	0	0	0	0	0	0	0	0	0	0	0	0	0	0	0	0
taxon_12692	0	0	0	0	0	0	0	0	0	0	0	0	0	0	0	0	0	0	0	0	0	0	0	0	0	0	0	0	0	0	0	0	0	0	0	0	0	0	0	0	0	0	0.293966694627364	0	0	0	0	0	0
taxon_15420	0	0	0	0	0	0	0	0	0	0	0	0	0.23204531717064	0	0	0	0	0	0	0	0	0	0	0	0	0	0	0	0	0	0	0	0	0	0	0	0	0	0	0	0	0	0	0	0	0	0	0	0
taxon_7944	0	0	0	0	0	0	0	0	0	0	0	0	0	0	0	0	0	-0.0148733042587905	0	0	0	0	0	0	0	0	0	0	0	0	0	0	0	0	0	0	0	0	0	0	0	0	0	0	0	0	0	0	0
taxon_6394	0	0	0	0	0	0	0	0	0	0	0	0	0	0	0	0	0	0	0	0	0	0	0	0	0	0	0	0	0	0	0	0	0	0	0	0	0	0	0	0	0	0.0547467115648874	0	0	0	0	0	0	0
taxon_15076	0	0	0	0	0	0	0	0	0	0	0	0	0	0	0	0	0	0	0	0	0	0	0	0	0	0	0	0	0	0	0	0	0	0	0	0	0	0	0	0.00116472658308986	0	0	0	0	0	0	0	0.318165528871367	0
taxon_14421	0	0	0	0	0	0	0	0	0	0	0	0	0	0	0	0	0	0	0	0	0	0	0	0	0	0	0	0	0	0	0	0	0	0	0	0	0	0	0	0	0	0	0	0	0	0	0	0	0
taxon_15455	0	0	0	0	0	0	0	0	0	0	0	0	0	0	0	0	0	0	0	0	0	0	0	0	0	0	0	0	0	0	0	0	0	0	0	0.108313487193673	0	0	0	0	0	0	0	0	0	0	0	0	0
taxon_12102	0	0	0	0	0	0	0	0	0	-0.136633949651663	0	0	0	0	0	0	0	0	0	0	0	0	0	0	0.0676542719986435	0	0	0	0	0	0	0	0	0	0	0	0	0	0	0	0	0	0	0	0	0	0	0	0
taxon_9690	0	0	0	0	0	0	0	0	0	0	0	0	0	0	0	0	0	0	0	0	0	0	0	0	0	0	0	0	0	0	0	0	0	0	0	0	0	0	0	0	0	0	0	0	0	0	0	0	0
taxon_13529	0	0	0	0	0	0	0	0	0	0	0	0	-0.00191156938982062	0	0	0	0	0	0	0	0	0	0	0	0	0	0	0	0	0	0	0	0	0	0	0	0	0	0	0	0	0.0300559995804058	0	0	0	0	0	0	0
taxon_7244	0	0	0	0	0	0	0	0	0	-0.0200337209243979	0	0	0	0	0	0	0	0	0	0	0	0	0	0	0	0	0	0	0	0	0	0	0	0	0	0	0	0	0	0	0	0	0	0	0	0	0	0	0
taxon_7042	0	0	0	0	0	0	0	0	0	0	0	0	0	0	0	0	0	0	0	0	0	0	0	0.0205534428265264	0	0	0	0	0	0	0	0	0	0	0	0	0	0	0	0	0	0	0	0	0	0	0	0	0
taxon_481	0	0	0	0	0	0	0	0	0	0	0	0	0	0	0	0	0	0	0	0	0	0	0	0	0	0	0	0	0	0	0	0	0	0	0	0	0	0	0	0	0	0	0	0	0	0	0	0	0
taxon_1425	0	0	0.230814705230907	0	0	0	0	0	0	0	0	0	0	0	0	0	0	0	0	0	0	0	0	0	0	0	0	0	0	0	0	0	0	0	0	0	0	0	0	0	0	0	0	0	0	0	0	0	0
taxon_60	0	0	0	0	0	0	0	0	0	0	0	0	0	0	0	0	0	0	0	0	0	0	0	0	0	0	0	0	0	0	0	0	0	0	0	0	0	0	0	0	0	0	0	0	0	0	0	0	0
taxon_12456	0	0	0	0	0	0	0	0	0	0	0	0	0	0	0	0	0	0	0	0	0	0	0	0	0	0	0	0	0	0	0	0	0	0.0937802111950685	0	0	0	0	0	0	0.0155170794595694	0	0	0	0	0	0	0	0
taxon_6488	0	0	0	0	0	0	0.128811517973201	0	0	0	0	0	0	0	0	0	0	0.062034239346858	0	0	0	0	0	0	0	0	0	0	0	0	0.00920282581786758	0	0	0	0	0	0	0	0	0	0	0	0	0	0	0	0	0	0
taxon_11885	0	0	0	0	0	0	0	0	0	0	0	0	0.0767546208726351	0	0	0	0	0	0	0	0	0	0	-0.0299542114363238	0	0	0	0	0	0	0	0	0	0	0	0	0	0	0	0	0	-0.0149584486462587	0	0	0	0	0	0	0
taxon_493	0	-0.188426539695385	0	0	0	0	0	0	0	0	0	0	0	0	0	0	0	0	0	0	0	0	0	0	0	0	0	0	0	0	0	0	0	0	0	0	0	0	0	0	0	0	0	0	0	0	0	0	0
taxon_9031	0.340423807297242	0	0	0	0	0	0	0	0	0	0	0	0	0	0	0	0	0	0	0	0	0	0	0	0	0	0	0	0	0	0	0	0	0	0	0	0	0	0	0	0	0	0	0	0	0	0	0	0
taxon_4472	0	0	0	0	0	0	0	0	0	0	0	0	0	0	0	0	0	0	0	0	0	0	0	0	0	0	0	0	0	0	0	0	0	0	0	0	0	0	0	0	0	0	0	0	0	0	0	0	0
taxon_303	0	0	0	0	0	0	0.0686742533984404	0	0	0	0	0	0	0.0384539469752478	0	0	0	0	0	0	0	0	0.0726007609562687	0	0	0	0	0	0	0	0	0	0	0	0	0	0	0	0	0	0	0	0	0	0	0	0	0	0
taxon_7675	0	0	0	0	0	0	0	0	0	0	0	0	0	0	0	0	0	0	0	0	0	0	0	0	0	0	0	0	0	0	0	0	0	0	0	0	0	0	0	0	0	0	0	0	0	0	0	0	0
taxon_7645	0	0	0	-0.135890661952978	0	0	0	0	0	0	0	0	0	0	0	0	0	-0.0366499121442247	0	0	0	0	0	0	0	0	0	0	0	0	0	0	0	0	0	0	0	0	0	0	0	0	0	0	0	0	0	0	0
taxon_4693	0	0	0	0	0	0	0	0	0	0	0	0	0	0	0	0	0	0	0	0	0	0	0	0	0	0	0	0	0	-0.138293068035986	0	0	0	0	0	0	0	0	0	0.0181030098697514	0	0	0	0	0	0	0	0	0
taxon_1068	0	0	0	0	0	0	0	0	0	0	0	0	0.082818478942569	0	0	0	0	0	0	0	0	0	0.0122829734024642	0	0	0	0	0	0	0	0	0	0	0	0	0	0	0	0	0	0	0	0	0	0	0	0	0	0
taxon_6796	0	0	0	0	0	0	0	0	0	0	0	0	0	0	0	0	0	0	0	0	0	0	0	0	0	0	0	0	0	0	0	0	0	0	0	0	0	0	0	0	0	0	0	0	0	0	0	0	0
taxon_13340	0	0	0	0	0	0	0	0	0	0	0	0	0	0	0	0	0	-0.0214688649594554	0	0	0	0	0	0	0	0	0	0	0	0	0	0	0	0	0	0	0	0	0	0	0	0	0	0	0	0	0	0	0
taxon_14124	0	0.10180616414819	0	0	0	0	0	0	0	0	0	0	0	0	0	0	0	0	0	0	0	0	0	0	0	0	0	0	0	0	0	0	0	0	0	0	0	0	0	-0.0353567805262418	0	0	0	0	0	0	0	0	0
taxon_9299	0	0	0	0	0	0	0	0	0	0	0	0	0	0	0	0	0	0	0	0	0	0	0	0	0	0	0	0	0	0	0	0	0	0	0	0	0	0	0	0	0	0	0	0	0	0	0	0	0
taxon_15260	0	0	0	0	0	0	0	0	0	0	0	0	0	0	0	0	0	0	0	0	0	0	0	0	0	0	0	0	0	0	0	0	0	0	0	0	0	0	0	0	0	0	0	0	0	0	0	0	0
taxon_12583	0	0	0	0	0	0	0	0	0	0	0	0	0	0	0	0	0	0	0	0	0	0	0	0	0	0	0	0	0	0	0	0	0	0	0	0	0	0	0	0	0	0	0	0	0	0	0	0	0
taxon_6570	0	0	0	0	0	0	0	0	0	0	0	0	0	0	0	0	0	0	0	0	0	0	0	0	0	0	0	0	0	0	0	0	0	0	0	0	0	0	0	0	0	0	0	0	0	0	0	0	0
taxon_2884	0	0	0	0	0	0	0	0	0	0	0	0	0	0	0	0	0	0.106500242695429	0	0	0	0	0	0	0	0	0	0	0	0	0	0	0	0	0	0	0	0	0	0	0	0	0	0	0	0	0	0	0
taxon_3475	0	0	0	0	0	0	0	0	0	0	0	0	0	0	0	0	0	0	0	0	0	0	0	0	0	0	0	0	0	0	0	0	0	0	0	0	0	0	0	0	0	0	0	0	0	0	0	0	0
taxon_11942	0	0	0	0	0	0	0	0	0	0	0	0	0	0	0	0	0	0	0	0	0	0	0	0	0	0	0	0	0	0	0	0	0	0	0	0	0	0	0	0	0	0	0	0	0	0	0	0	0
taxon_110	0	0	0	0	0	0	0	0	0	0	0	0	0	0	0	0	0	0	0	0	0	0	0	0	0	0	0	0	0	0	0	0	0	0	0	0	0	0	0	0	0	0	0	0	0	0	0	0	0
taxon_13170	0	0	0	0	0	0	0	0	0	0	0	0	0	0	0	0	0	0	0	0	0	0	0	0	0	0	0	0	0	0	0	0	0	0	0	0	0	0	0	0	0	0	0	0	0	0	0	0	0
taxon_3159	0	0	0	0	0	-0.050278442888623	0	0	0	0	0	0	0	0	0	0	0	0	0	0	0	0	0	0	0	0	0	0	0	0	0	0	0	0	0	0	0	0	0	0	0	0	0	0	0	0	0	0	0
taxon_8375	0	0	0	0	0	0	0	0.323250197960907	0	0	0	0	0	0	0	0	0	0	0	0	0	0	0	0	0	0	0	0	0	0	0	0	0	0	0	0	0	0	0	0	0	0	0	0	0	0	0	0	0
taxon_8848	0	0	0	0	0	0	0	0	0	0	0	0	0	0	0	0	0	0	0	0	0	0	0	0	0	0	0	0	0	0	0	0	0	0	0	0	0	0	0	0	0	0	0	0	0	0	0	0	0
taxon_10852	0	0	0	0	0	-0.0946407348164094	0	0	0	0	0	0	0	0	0	0	0	0	0	0	0	0	0	0	0	0	0	0	0	0	0	0	0	0	0	0	0	0	0	0	0	0	0	0	0	0	0	0	0
taxon_15330	0	0	0	0	0	0	0	0	0	-0.0570864568716413	0	0	0	0	0	0	0	0	0	0	0	0	0	0	0	0	0	0	0	0	0	0	0	0	0	0	0	0	0	0	0	0	0	0	0	0	0	0	0
taxon_14623	0	0	0	0	0	0	0	0	0	0	0	0	0	0	0	0	0	0	0	0	0	0	0	0	0	0	0	0	0	0	0	0	0	0	0	0	0	0	0	0	0	0	0	0	0	0	0	0	0
taxon_4574	0	0	0	0	0	0	0	0	0	0	0	0	0	0	0	0	0	0	0	0	0	0	0	0	0	0	0	0	0	0	0	0	0	0	0	0	0	0	0	0	0	0	0	0	0	0	0	0	0
taxon_4919	0	0	0	0	0	0	0	0	0	0	0	0	0	0	0	0	0	0	0	0	0	0	0	0	0	0	0	0	0	0	0	0	0	0	0	0	0	0	0	0	0	0	0	0	0	0	0	0	0
taxon_8237	0	0	0	0	0	0	0	0	0	0	0	0	0	0	0	0	0	0	0	0	0	0	0	0	0	0	0	0	0	0	0	0	0	0	0	0	0	0	0	0	0	0	0	0	0	0	0	0	0
taxon_1493	0	0	0	0	0	0	0	0	0	0	0	0	0	0	0	0	0	0	0	0	0	0	0	0	0	0	0	0	0	0	0	0	0	0	0	0	0	0	0	0	0	0	0	0	0	0	0	0	0
taxon_9190	0	0	0	0	0	0	0	0	0	0	0	0	0	0	0	0	0	0	0	0	0	0	0	0	0	0	0	0	0	0	0	0	0	0	0	0	0	0	0	0	0	0	0	0	0	0	0	0	0
taxon_12917	0	0	0	0	0	0	0	0	0	0	0	0	0	0	0	0	0	0	0	0	0	0	0	0	0	0	0	0	0	0	0	0	0	0	0	0	0	0	0	0	0	0	0	0	0	0	0	0	0
taxon_4400	0	0	0	0	0	0	0	0	0	0	0	0	0	0	0	0	0	0	0	0	0	0	0	0	0	0	0	0	0	0	0	0	0	0	0	0	0	0	0	0	0	0	0	0	0	0	0	0	0
taxon_13212	0	0	0	0	0	0	0	0	0	0	0	0	0	0	0	0	0	0	0	0	0	0	0	0	0	0	0	0	0	0	0	0	0	0	0	0	0	0	0	0	0	0	0	0	0	0	0	0	0
taxon_9747	0	0	0	0	0	0	0	0	0	0	0	0	0	0	0	0	0	0	0	0	0	0	0	0	0	0	0	0	0	0	0	0	0	0	0	0	0	0	0	0	0	0	0	0	0	0	0	0	0
taxon_10040	0	0	0	0	0	0	0	0	0	0	0	0	0	0	0	0	0	0	0	0	0	0	0	0	0	0	0	0	0	0	0	0	0	0	0	0	0	0	0	0	0	0	0	0	0	0	0	0	0
taxon_6817	0	0	0.0272796670452444	0	0	0	0	0	0	0	0	0	0	0	0	0	0	0	0.131756562315549	0	0	0	0	0	0	0	0	0	0	0	0	0	0	0	0	0	0	0	0	0	0	0	0	0	0	0	0	0	0
taxon_9585	0	0	0	0	0	0	0	0	0	0	0	0	0	0	0	0	0	0	0	0	0	0	0	0	0	0	0	0	0	0	0	0	0	0	0	0	0	0	0	0	0	0	0	0	0	0	0	0	0
taxon_10931	0	0	0	0	0	0	0	0	0	0	0	0	0	0	0	0	0	0	0	0	0	0	0	0	0	0	0	0	0	0	0	0	0	0	0	0	0	0	0	0	0	0	0	0	0	0	0	0	0
taxon_8449	0	0	0	0	0	0	0	0	0	0	0	0	0	0	0	0	0	0	0	0	0	0	0	0	0	0	0	0	0	0	0	0	0	0	0	0	0	0	0	0	0	0	0	0	0	0	0	0	0
taxon_8427	0	0	0	0	0	0	0	0	0	0	0	0	0	0	0	0	0	0	0	0	0	0	0	0	0	0	0	0	0	0	0	0	0	0	0	0	0	0	0	0	0	0	0	0	0	0	0	0	0
taxon_11822	0	0	0	0	0	0	0.183158688710439	0	0	0	0	0	0	0	0	0	0	0	0	0	0	0	0	0	0	0	0	0	0	0	0	0	0	0	0	0	0	0	0	0	0	0	0	0	0	0	0	0	0
taxon_3003	0	0	0	0	0	0	0	0	0	0	0	0	0	0	0	0	0	0	0	0	0	0	0	0	0	0	0	0	0	0	0	0	0	0	0	0	0	0	0	0	0	0	0	0	0	0	0	0	0
taxon_13141	0	0	0	0	0	0	0	0	0	0	0	0	0	0	0	0	0	0	0	0	0	0	0	0	0	0	0	0	0	0	0	0	0	0	0	0	0	0	0	0	0	0	0	0	0	0	0	0	0
taxon_10006	0	0	0	0	0	0	0	0	0	0	0	0	0	0	0	0	0	0	0	0	0	0	0	0	0	0	0	0	0	0	0	0	0	0	0	0	0	0	0	0	0	0	0	0	0	0	0	0	0
taxon_15658	0	0	0	0	0	0	0	0	0	0	0	0	0.00508643237777684	0	0	0	0	0	0	0	0	0	0	0	0	0	0	0	0	0	0	0	0	0	0	0	0	0	0	0	0	-0.0591868199728259	0	0	0	0	0	0	0
taxon_4818	0	0	0	0	0	0	0	0	0	0	0	0	0	0	0	0	0	0	0	0	0	0	0	0	0	0	0	0	0	0	0	0	0	0	0	0	0	0	0	0	0	0	0	0	0	0	0	0	0
taxon_3604	0	0	0	0	0	0	0	0	0	0	0	0	0	0	0	0	0	0	0	0	0	0	0	0	0	0	0	0	0	0	0	0	0	0	0	0	0	0	0	0	0	0	0	0	0	0	0	0	0
taxon_7897	0	0	0	0	0	0	0	0	0	-0.0134152689992744	0	0	0	0	0	0	0	0	0	0	0	0	0	0	0	0	0	0	0	0	0	0	0	0	0	0	0	0	0	0	0	0	0	0	0	0	0	0	0
taxon_10670	0	0	0	0	0	0	0	0	0	0	0	0	0	0	0	0	0	0	0	0	0	0	0	0	0	0	0	0	0	0	0	0	0	0	0	0	0	0	0	0	0	0	0	0	0	0	0	0	0
taxon_11344	0	0	0	0	0	0	0	0	0	0	0	0	0	0	0	0	0	0	0	0	0	0	0	0	0	0	0	0	0	0	0	0	0	0	0	0	0	0	0	0	0	0	0	0	0	0	0	0	0
taxon_11436	0	0	0	0	0	0	0	0	0	0	0	0	0	0	0	0	0	0	0	0	0	0	0	0	0	0	0	0	0	0	0	0	0	0	0	0	0	0	0	0	0	0	0	0	0	0	0	0	0
taxon_1878	0	0	0	0	0	0	0	0	0	0	0	0	0	0	0	0	0	0	0	0	0	0	0	0	0	0	0	0	0	0	0	0	0	0	0	0	0	0	0	0	0	0	0	0	0	0	0	0	0
taxon_809	0	0	0	0	0	0	0	0	0	0	0	0	0	0	0	0	0	0	0	0	0	0	0	0	0	0	0	0	0	0	0	0	0	0	0	0	0	0	0	0	0	-0.0399926315139653	0	0	0	0	0	0	0
[truncated: 73 more columns]
