# Supplementary material for: Scoring Species for Synthetic Community Design: Network Analyses of Functional Core Microbiomes
Source: Front Microbiol. 2020 Jun 25;11:1361. doi: 10.3389/fmicb.2020.01361 (PMC7333532; doi:10.3389/fmicb.2020.01361)
Supplement: Supplementary file 3 [file Data_Sheet_3.ZIP]

Archive with 16 entries (13 files):
- Supplementary.Data.S3/
- Supplementary.Data.S3/taxa_appl3.txt
- __MACOSX/
- __MACOSX/Supplementary.Data.S3/
- __MACOSX/Supplementary.Data.S3/._taxa_appl3.txt
- Supplementary.Data.S3/sequences_appl3.txt
- __MACOSX/Supplementary.Data.S3/._sequences_appl3.txt
- Supplementary.Data.S3/.DS_Store
- __MACOSX/Supplementary.Data.S3/._.DS_Store
- Supplementary.Data.S3/script_appl3.R
- __MACOSX/Supplementary.Data.S3/._script_appl3.R
- Supplementary.Data.S3/network_appl3.txt
- __MACOSX/Supplementary.Data.S3/._network_appl3.txt
- Supplementary.Data.S3/functions.R
- __MACOSX/Supplementary.Data.S3/._functions.R
- __MACOSX/._Supplementary.Data.S3
