# Supplementary material for: Scoring Species for Synthetic Community Design: Network Analyses of Functional Core Microbiomes
Source: Front Microbiol. 2020 Jun 25;11:1361. doi: 10.3389/fmicb.2020.01361 (PMC7333532; doi:10.3389/fmicb.2020.01361)
Supplement: Supplementary file 3 [file Data_Sheet_3.ZIP › Supplementary.Data.S3/taxa_appl3.txt]

Taxa.ID	Kingdom	Phylum	Class	Order	Family	Genus	Species	Oat	OatPeptone	Peptone	chemoheterotrophy	human_pathogens_all
taxa_0001	Bacteria	Proteobacteria	Gammaproteobacteria	Aeromonadales	Aeromonadaceae	Aeromonas	unidentified	-7.223460745	4.861119382	2.349119382	1	0
taxa_0003	Bacteria	Firmicutes	Clostridia	Clostridiales	Peptostreptococcaceae	Clostridioides	mangenotii	-12.66932802	-0.978619481	13.6928662	1	0
taxa_0004	Bacteria	Proteobacteria	Gammaproteobacteria	Enterobacteriales	Enterobacteriaceae	Yersinia	unidentified	-7.512384246	14.68422485	-7.180558544	1	0
taxa_0005	Bacteria	Proteobacteria	Gammaproteobacteria	Betaproteobacteriales	Burkholderiaceae	Pandoraea	unidentified	-10.92034298	2.737243173	8.215198168	0	0
taxa_0006	Bacteria	Proteobacteria	Gammaproteobacteria	Pseudomonadales	Pseudomonadaceae	Pseudomonas	unidentified	-6.046376035	13.53560546	-7.436641585	1	0
taxa_0007	Bacteria	Proteobacteria	Gammaproteobacteria	Betaproteobacteriales	Burkholderiaceae	Burkholderia.Caballeronia.Paraburkholderia	unidentified	-12.60944138	7.10650279	5.52937505	1	0
taxa_0008	Bacteria	Proteobacteria	Gammaproteobacteria	Enterobacteriales	Enterobacteriaceae	Serratia	unidentified	-2.318153727	0.528349415	1.781063816	1	0
taxa_0009	Bacteria	Proteobacteria	Gammaproteobacteria	Betaproteobacteriales	Chromobacteriaceae	Chromobacterium	unidentified	1.79469149	-1.818533895	0.021340746	0	0
taxa_0010	Bacteria	Firmicutes	Clostridia	Clostridiales	Lachnospiraceae	Lachnoclostridium_5	unidentified	-9.279436628	12.14382623	-2.84680601	0	0
taxa_0011	Bacteria	Bacteroidetes	Bacteroidia	Chitinophagales	Chitinophagaceae	unidentified	unidentified	9.087129454	-5.762357543	-3.324249414	0	0
taxa_0012	Bacteria	Proteobacteria	Gammaproteobacteria	Enterobacteriales	Enterobacteriaceae	Cedecea	unidentified	-3.615417473	9.947624932	-6.347655908	1	0
taxa_0013	Bacteria	Firmicutes	Bacilli	Lactobacillales	Streptococcaceae	Lactococcus	unidentified	-4.751700998	9.601803904	-4.831788449	1	0
taxa_0014	Bacteria	Proteobacteria	Gammaproteobacteria	Enterobacteriales	Enterobacteriaceae	unidentified	dublinensis	-1.623756715	6.292173044	-4.687606816	0	0
taxa_0015	Bacteria	Bacteroidetes	Bacteroidia	Flavobacteriales	Weeksellaceae	Chryseobacterium	taihuense	-2.922939521	10.57418189	-7.663448897	0	0
taxa_0016	Bacteria	Proteobacteria	Gammaproteobacteria	Xanthomonadales	Xanthomonadaceae	Stenotrophomonas	unidentified	-5.22456409	10.44669553	-5.230203384	1	1
taxa_0017	Bacteria	Proteobacteria	Gammaproteobacteria	Enterobacteriales	Enterobacteriaceae	unidentified	unidentified	-1.157119433	-1.045836051	2.203033149	0	0
taxa_0018	Bacteria	Proteobacteria	Gammaproteobacteria	Betaproteobacteriales	Burkholderiaceae	Burkholderia.Caballeronia.Paraburkholderia	unidentified	19.12349017	-10.07073557	-9.024202342	1	0
taxa_0019	Bacteria	Proteobacteria	Gammaproteobacteria	Pseudomonadales	Pseudomonadaceae	Pseudomonas	unidentified	1.785976971	1.090332897	-2.866622293	1	0
taxa_0020	Bacteria	Acidobacteria	Acidobacteriia	Acidobacteriales	Acidobacteriaceae_(Subgroup_1)	unidentified	unidentified	9.270010829	-4.299822192	-4.951764387	0	0
taxa_0021	Bacteria	Proteobacteria	Gammaproteobacteria	Pseudomonadales	Pseudomonadaceae	Pseudomonas	unidentified	-3.301795979	6.593132285	-3.289747224	1	0
taxa_0022	Bacteria	Proteobacteria	Gammaproteobacteria	Betaproteobacteriales	Burkholderiaceae	Herbaspirillum	unidentified	-4.942862767	4.342503269	0.589143956	0	0
taxa_0023	Bacteria	Proteobacteria	Gammaproteobacteria	Enterobacteriales	Enterobacteriaceae	Klebsiella	unidentified	-1.168742085	6.238546472	-5.076770269	1	0
taxa_0025	Bacteria	Proteobacteria	Gammaproteobacteria	Pseudomonadales	Pseudomonadaceae	Pseudomonas	unidentified	3.312051981	-4.299236866	0.98797525	1	0
taxa_0026	Bacteria	Proteobacteria	Gammaproteobacteria	Betaproteobacteriales	Burkholderiaceae	Cupriavidus	unidentified	-3.478669636	0.247913049	3.231495097	1	0
taxa_0028	Bacteria	Bacteroidetes	Bacteroidia	Sphingobacteriales	Sphingobacteriaceae	Mucilaginibacter	jinjuensis	8.000831713	-4.002057746	-3.997132583	0	0
taxa_0029	Bacteria	Proteobacteria	Gammaproteobacteria	Betaproteobacteriales	Chromobacteriaceae	unidentified	unidentified	5.091106113	-0.516271614	-4.57467695	0	0
taxa_0031	Bacteria	Proteobacteria	Gammaproteobacteria	Betaproteobacteriales	Burkholderiaceae	Burkholderia.Caballeronia.Paraburkholderia	unidentified	2.895329101	-10.36816797	7.519243233	1	0
taxa_0032	Bacteria	Proteobacteria	Gammaproteobacteria	Enterobacteriales	Enterobacteriaceae	Klebsiella	unidentified	2.6119396	2.73893133	-5.332007029	1	0
taxa_0033	Bacteria	Bacteroidetes	Bacteroidia	Sphingobacteriales	Sphingobacteriaceae	Mucilaginibacter	oryzae	11.05903039	-5.498708871	-5.506970333	0	0
taxa_0037	Bacteria	Bacteroidetes	Bacteroidia	Sphingobacteriales	Sphingobacteriaceae	Pedobacter	unidentified	13.10890308	-6.54650734	-6.626393545	1	0
taxa_0039	Bacteria	Proteobacteria	Gammaproteobacteria	Xanthomonadales	Rhodanobacteraceae	Dyella	unidentified	16.00310982	-8.513630621	-7.49105292	0	0
taxa_0040	Bacteria	Proteobacteria	Gammaproteobacteria	Betaproteobacteriales	Burkholderiaceae	Achromobacter	unidentified	-3.204278288	6.249984761	-3.084007953	0	0
taxa_0041	Bacteria	Bacteroidetes	Bacteroidia	Sphingobacteriales	Sphingobacteriaceae	Mucilaginibacter	unidentified	12.54653892	-6.274390336	-6.261784809	0	0
taxa_0047	Bacteria	Acidobacteria	Acidobacteriia	Acidobacteriales	Acidobacteriaceae_(Subgroup_1)	Terriglobus	roseus	17.26741006	-8.639801564	-8.636567239	1	0
taxa_0049	Bacteria	Proteobacteria	Gammaproteobacteria	Betaproteobacteriales	Chromobacteriaceae	Chromobacterium	unidentified	-2.169975357	5.51150146	-3.355751029	0	0
taxa_0050	Bacteria	Bacteroidetes	Bacteroidia	Sphingobacteriales	Sphingobacteriaceae	Mucilaginibacter	unidentified	7.875021864	-3.948908769	-3.932697053	0	0
taxa_0051	Bacteria	Firmicutes	Clostridia	Clostridiales	Lachnospiraceae	Lachnoclostridium_5	unidentified	-2.707853896	4.577847495	-1.859359418	0	0
taxa_0052	Bacteria	Proteobacteria	Gammaproteobacteria	Xanthomonadales	Rhodanobacteraceae	Dyella	unidentified	16.21287014	-9.51497152	-6.720903002	0	0
taxa_0053	Bacteria	Proteobacteria	Alphaproteobacteria	Sphingomonadales	Sphingomonadaceae	Sphingomonas	unidentified	19.7809211	-9.883642851	-9.929111908	1	0
taxa_0054	Bacteria	Proteobacteria	Gammaproteobacteria	Xanthomonadales	Rhodanobacteraceae	Luteibacter	unidentified	-0.171978159	4.026536525	-3.85311304	0	0
taxa_0055	Bacteria	Proteobacteria	Alphaproteobacteria	Micropepsales	Micropepsaceae	Rhizomicrobium	unidentified	6.164084442	-3.071452122	-3.096410478	0	0
taxa_0058	Bacteria	Bacteroidetes	Bacteroidia	Sphingobacteriales	Sphingobacteriaceae	Mucilaginibacter	unidentified	17.95024116	-8.964388697	-8.953195881	0	0
taxa_0059	Bacteria	Proteobacteria	Gammaproteobacteria	Betaproteobacteriales	Chitinibacteraceae	Silvimonas	unidentified	7.316154347	-3.665328344	-3.668039168	0	0
taxa_0060	Bacteria	Proteobacteria	Gammaproteobacteria	Betaproteobacteriales	Burkholderiaceae	Burkholderia.Caballeronia.Paraburkholderia	unidentified	15.61849427	-7.825329322	-7.765505001	1	0
taxa_0062	Bacteria	Proteobacteria	Gammaproteobacteria	Betaproteobacteriales	Burkholderiaceae	Massilia	unidentified	10.90933106	-5.452500637	-5.457355125	0	0
taxa_0063	Bacteria	Proteobacteria	Gammaproteobacteria	Betaproteobacteriales	Burkholderiaceae	unidentified	unidentified	0.406607018	2.987401598	-3.391657418	0	0
taxa_0064	Bacteria	Proteobacteria	Alphaproteobacteria	Rhodospirillales	Magnetospirillaceae	unidentified	unidentified	15.34042183	-7.695795032	-7.681480692	0	0
taxa_0066	Bacteria	Proteobacteria	Alphaproteobacteria	Rhodospirillales	Magnetospirillaceae	Telmatospirillum	unidentified	-1.888441317	4.302236939	-2.411524981	0	0
taxa_0067	Bacteria	Proteobacteria	Gammaproteobacteria	Betaproteobacteriales	Burkholderiaceae	Burkholderia.Caballeronia.Paraburkholderia	unidentified	4.829376615	-7.323062131	2.495161172	1	0
taxa_0070	Bacteria	Bacteroidetes	Bacteroidia	Sphingobacteriales	Sphingobacteriaceae	Mucilaginibacter	unidentified	8.389341663	-4.191070103	-4.192405578	0	0
taxa_0072	Bacteria	Firmicutes	Bacilli	Bacillales	Planococcaceae	unidentified	unidentified	-5.082954601	6.582799496	-1.491655683	0	0
taxa_0073	Bacteria	Proteobacteria	Alphaproteobacteria	Sphingomonadales	Sphingomonadaceae	Novosphingobium	sediminicola	6.700886218	-3.15030168	-3.574799667	1	0
taxa_0074	Bacteria	Bacteroidetes	Bacteroidia	Sphingobacteriales	Sphingobacteriaceae	Mucilaginibacter	mallensis	9.767595121	-4.877032403	-4.879559412	0	0
taxa_0077	Bacteria	Firmicutes	Bacilli	Bacillales	Bacillaceae	Bacillus	unidentified	-2.697504105	5.14480334	-2.451042985	0	0
taxa_0078	Bacteria	Proteobacteria	Gammaproteobacteria	Pseudomonadales	Pseudomonadaceae	Pseudomonas	unidentified	-1.776909274	3.906895122	-2.137549044	1	0
taxa_0082	Bacteria	Proteobacteria	Alphaproteobacteria	Rhodospirillales	Magnetospirillaceae	unidentified	unidentified	16.47592359	-8.2430769	-8.234878123	0	0
taxa_0084	Bacteria	Firmicutes	Bacilli	Bacillales	Paenibacillaceae	Paenibacillus	unidentified	-6.351679902	12.52310467	-6.181032085	1	0
taxa_0085	Bacteria	Proteobacteria	Gammaproteobacteria	Betaproteobacteriales	Burkholderiaceae	Pandoraea	unidentified	-2.612950797	1.858145977	0.756724803	0	0
taxa_0086	Bacteria	Proteobacteria	Gammaproteobacteria	Betaproteobacteriales	Burkholderiaceae	Burkholderia.Caballeronia.Paraburkholderia	ginsengiterrae	10.76055871	-5.451653287	-5.363818476	1	0
taxa_0087	Bacteria	Firmicutes	Bacilli	Bacillales	Paenibacillaceae	Paenibacillus	unidentified	-4.880745217	9.432287751	-4.56550894	1	0
taxa_0088	Bacteria	Firmicutes	Negativicutes	Selenomonadales	Veillonellaceae	Pelosinus	unidentified	9.017603101	-3.634364454	-5.395636895	0	0
taxa_0089	Bacteria	Proteobacteria	Alphaproteobacteria	Rhodospirillales	Magnetospirillaceae	Telmatospirillum	siberiense	4.214758127	0.441089425	-4.662702485	0	0
taxa_0092	Bacteria	Proteobacteria	Gammaproteobacteria	Betaproteobacteriales	Burkholderiaceae	Curvibacter	unidentified	-0.886493598	4.861360349	-3.980970561	0	0
taxa_0095	Bacteria	Proteobacteria	Gammaproteobacteria	Betaproteobacteriales	Burkholderiaceae	Duganella	unidentified	2.852052412	0.396185882	-3.229906276	0	0
taxa_0096	Bacteria	Proteobacteria	Gammaproteobacteria	Betaproteobacteriales	Burkholderiaceae	Burkholderia.Caballeronia.Paraburkholderia	phenazinium	7.429445308	-7.490807113	0.098557102	1	0
taxa_0098	Bacteria	Proteobacteria	Alphaproteobacteria	Caulobacterales	Caulobacteraceae	Caulobacter	unidentified	10.40754553	-5.191788168	-5.19372108	1	0
taxa_0100	Bacteria	Bacteroidetes	Bacteroidia	Chitinophagales	Chitinophagaceae	unidentified	unidentified	13.11927489	-6.559395793	-6.540720353	0	0
taxa_0105	Bacteria	Proteobacteria	Alphaproteobacteria	Rhizobiales	Rhizobiaceae	Allorhizobium.Neorhizobium.Pararhizobium.Rhizobium	unidentified	7.12839671	-3.566577404	-3.550970775	0	0
taxa_0106	Bacteria	Firmicutes	Bacilli	Bacillales	Paenibacillaceae	Paenibacillus	unidentified	-4.889363853	9.79430737	-4.921636655	1	0
taxa_0108	Bacteria	Bacteroidetes	Bacteroidia	Chitinophagales	Chitinophagaceae	Pseudoflavitalea	unidentified	6.972305408	-3.503784317	-3.494077336	0	0
taxa_0110	Bacteria	Firmicutes	Negativicutes	Selenomonadales	Veillonellaceae	Pelosinus	unidentified	-6.23704003	9.24524063	-2.98083468	0	0
taxa_0112	Bacteria	Bacteroidetes	Bacteroidia	Sphingobacteriales	Sphingobacteriaceae	Mucilaginibacter	unidentified	7.819890245	-3.901612129	-3.898234155	0	0
taxa_0114	Bacteria	Bacteroidetes	Bacteroidia	Sphingobacteriales	Sphingobacteriaceae	Mucilaginibacter	unidentified	8.026876007	-4.013080151	-4.009071275	0	0
taxa_0116	Bacteria	Proteobacteria	Alphaproteobacteria	Sphingomonadales	Sphingomonadaceae	Sphingomonas	unidentified	11.79552814	-5.926776121	-5.91204829	1	0
taxa_0118	Bacteria	Proteobacteria	Deltaproteobacteria	Bdellovibrionales	Bdellovibrionaceae	Bdellovibrio	unidentified	6.635048565	-3.338852461	-3.327719828	0	0
taxa_0120	Bacteria	Proteobacteria	Gammaproteobacteria	Betaproteobacteriales	Burkholderiaceae	Burkholderia.Caballeronia.Paraburkholderia	phenazinium	5.523216048	-6.576551555	1.082083535	1	0
taxa_0121	Bacteria	Firmicutes	Negativicutes	Selenomonadales	Veillonellaceae	Anaerospora	unidentified	8.780023024	-4.374727399	-4.372002656	0	0
taxa_0123	Bacteria	Firmicutes	Clostridia	Clostridiales	Lachnospiraceae	Anaerocolumna	xylanovorans	-3.707953012	7.407394613	-3.712760629	0	0
taxa_0124	Bacteria	Firmicutes	Bacilli	Bacillales	Paenibacillaceae	Paenibacillus	unidentified	-9.331004153	-6.845118442	16.20752063	1	0
taxa_0125	Bacteria	Bacteroidetes	Bacteroidia	Sphingobacteriales	Sphingobacteriaceae	Mucilaginibacter	unidentified	11.6597267	-5.834576972	-5.83064778	0	0
taxa_0131	Bacteria	Firmicutes	Clostridia	Clostridiales	Clostridiaceae_1	Clostridium_sensu_stricto_12	pasteurianum	7.59242697	-3.80383598	-3.782160746	0	0
taxa_0134	Bacteria	Acidobacteria	Acidobacteriia	Acidobacteriales	Acidobacteriaceae_(Subgroup_1)	Granulicella	paludicola	8.781381415	-4.402113506	-4.416197175	1	0
taxa_0137	Bacteria	Firmicutes	Bacilli	Lactobacillales	Streptococcaceae	Lactococcus	unidentified	-1.759386503	4.375983318	-2.613042905	1	0
taxa_0142	Bacteria	Bacteroidetes	Bacteroidia	Chitinophagales	Chitinophagaceae	unidentified	unidentified	5.409999616	-2.721324089	-2.709075403	0	0
taxa_0143	Bacteria	Proteobacteria	Alphaproteobacteria	Rhodospirillales	Magnetospirillaceae	unidentified	unidentified	8.473354818	-4.260803777	-4.224591196	0	0
taxa_0144	Bacteria	Firmicutes	Clostridia	Clostridiales	Ruminococcaceae	unidentified	unidentified	-3.60193909	-3.607315157	7.206371492	0	0
taxa_0153	Bacteria	Proteobacteria	Alphaproteobacteria	Sphingomonadales	Sphingomonadaceae	Sphingomonas	unidentified	5.707815196	-2.858399413	-2.849717292	1	0
taxa_0154	Bacteria	Bacteroidetes	Bacteroidia	Sphingobacteriales	Sphingobacteriaceae	Mucilaginibacter	unidentified	8.420128689	-4.21552376	-4.215766964	0	0
taxa_0155	Bacteria	Firmicutes	Bacilli	Bacillales	Paenibacillaceae	Paenibacillus	unidentified	-4.226406565	8.120290548	-3.902892516	1	0
taxa_0165	Bacteria	Bacteroidetes	Bacteroidia	Chitinophagales	Chitinophagaceae	unidentified	unidentified	9.6053742	-4.784818596	-4.787056414	0	0
taxa_0166	Bacteria	Proteobacteria	Gammaproteobacteria	Xanthomonadales	Rhodanobacteraceae	Dyella	unidentified	10.12767749	-5.477919003	-4.68249147	0	0
taxa_0167	Bacteria	Firmicutes	Bacilli	Bacillales	Paenibacillaceae	Paenibacillus	unidentified	6.469404675	-3.036342999	-3.440010481	1	0
taxa_0168	Bacteria	Firmicutes	Bacilli	Bacillales	Paenibacillaceae	Paenibacillus	unidentified	-4.345281637	8.311633562	-3.934487243	1	0
taxa_0173	Bacteria	Proteobacteria	Alphaproteobacteria	Acetobacterales	Acetobacteraceae	Acidocella	unidentified	7.378324337	-3.69014557	-3.685475028	1	0
taxa_0175	Eukaryota	unidentified	unidentified	unidentified	unidentified	unidentified	unidentified	10.06499969	-5.010392555	-5.02166471	0	0
taxa_0185	Bacteria	Actinobacteria	Actinobacteria	Micrococcales	Microbacteriaceae	Leifsonia	unidentified	8.308973082	-4.129737671	-4.187251085	1	0
taxa_0196	Bacteria	Proteobacteria	Alphaproteobacteria	Caulobacterales	Caulobacteraceae	Asticcacaulis	unidentified	8.420299063	-4.216444119	-4.222839566	1	0
taxa_0199	Eukaryota	Ochrophyta	Chrysophyceae	Chromulinales	Chromulinales_fa	JBNA46	unidentified	5.05781227	-2.52526004	-2.523255953	0	0
taxa_0209	Bacteria	Proteobacteria	Alphaproteobacteria	Rhizobiales	Rhizobiaceae	Allorhizobium.Neorhizobium.Pararhizobium.Rhizobium	unidentified	5.976103323	-2.990666533	-2.99827183	0	0
taxa_0214	Bacteria	unidentified	unidentified	unidentified	unidentified	unidentified	unidentified	11.51847677	-5.785713007	-5.776157108	0	0
taxa_0224	Bacteria	Proteobacteria	Alphaproteobacteria	Rhizobiales	Xanthobacteraceae	Tardiphaga	unidentified	7.886569651	-3.929137076	-3.937709582	0	0
taxa_0231	Bacteria	Proteobacteria	Alphaproteobacteria	Rhizobiales	Rhizobiaceae	Allorhizobium.Neorhizobium.Pararhizobium.Rhizobium	unidentified	4.637940169	-1.347778347	-3.294460511	0	0
taxa_0255	Bacteria	Proteobacteria	Gammaproteobacteria	Betaproteobacteriales	Burkholderiaceae	Variovorax	unidentified	3.852857595	-1.060786102	-2.791998198	0	0
