# Supplementary material for: Scoring Species for Synthetic Community Design: Network Analyses of Functional Core Microbiomes
Source: Front Microbiol. 2020 Jun 25;11:1361. doi: 10.3389/fmicb.2020.01361 (PMC7333532; doi:10.3389/fmicb.2020.01361)
Supplement: Supplementary file 3 [file Data_Sheet_3.ZIP › Supplementary.Data.S3/network_appl3.txt]

OTU.name	taxa_0001	taxa_0003	taxa_0004	taxa_0005	taxa_0006	taxa_0007	taxa_0008	taxa_0009	taxa_0010	taxa_0011	taxa_0012	taxa_0013	taxa_0014	taxa_0015	taxa_0016	taxa_0017	taxa_0018	taxa_0019	taxa_0020	taxa_0021	taxa_0022	taxa_0023	taxa_0025	taxa_0026	taxa_0028	taxa_0029	taxa_0031	taxa_0032	taxa_0033	taxa_0037	taxa_0039	taxa_0040	taxa_0041	taxa_0047	taxa_0049	taxa_0050	taxa_0051	taxa_0052	taxa_0053	taxa_0054	taxa_0055	taxa_0058	taxa_0059	taxa_0060	taxa_0062	taxa_0063	taxa_0064	taxa_0066	taxa_0067
taxa_0001	0	0	0	0	0	0	0	0	0	0	0	0.063223667	0	0	0	0	0	0	0	0	0.287649263	0	0	0	0	0	0	0	0	0	0	0	0	0	0.127427317	0	0	0	0	0	0	0	0	0	0	0	0	0	0
taxa_0003	0	0	0	0.012474649	0	0	0	0	0.348355335	0	0	0	0	0	0	0	0	0	0	0	0	0	0	0	0	0	0	0	0	0	0	0	0	0	0	0	0	0	0	0	0	0	0	0	0	0	0	0	0
taxa_0004	0	0	0	0	0	0	0	0	0	0	0	0	0	0	0.164562483	0	0	0	0	0	0	0	0	0	0	0	0	0	0	0	0	0	0	0	0	0	0	0	0	0	0	0	0	0	0	0	0	0	0
taxa_0005	0	0.012474649	0	0	0	0.471078628	0	0	0	0	0	0	0	0	0	0	0	0	0	0	0	0	0	0	0	0	0	0	0	0	0	0	0	0	0	0	0	0	0	0	0	0	0	0	0	0	0	0	0
taxa_0006	0	0	0	0	0	0	0	0	0	0	0	0	0	0.052946734	0	0	0	0	0	0	0	0	0	0	0	0	0	0	0	0	0	0	0	0	0	0	0	0	0	0	0	0	0	0	0	0	0	0	0
taxa_0007	0	0	0	0.471078628	0	0	0	0	0.231109642	0	0	0	0	0	0	0	0	0	0	0	0	0	0	0	0	0	0	0	0	0	0	0	0	0	0	0	0	0	0	0	0	0	0	0	0	0	0	0	0
taxa_0008	0	0	0	0	0	0	0	0	0	0	0	0	0	0	0	0	0	0	0	0	0	0	0	0	0	0	0	0	0	0	0	0	0	0	0	0	0	0	0	0	0	0	0	0	0	0	0	0	0
taxa_0009	0	0	0	0	0	0	0	0	0	0	0	0	0	0	0	0	0	0	0	0	0	0	0	0	0	0	0	0	0	0	0	0	0	0	0	0	0	0	0	0	0	0	0	0	0	0	0	0	0
taxa_0010	0	0.348355335	0	0	0	0.231109642	0	0	0	0	0	0	0	0	0	0	0	0	0	0	0	0	0	0	0	0	0	0	0	0	0	0	0	0	0	0	0	0	-0.030713362	0	0	0	0	0	0	0	0	0	0
taxa_0011	0	0	0	0	0	0	0	0	0	0	0	0	0	0	0	0	0	0	0.298411746	0	0	0	0	0	0	0	0	0	0	0	0	0	0	0	0	0	0	0	0	0	0	0	0	0	0	0	0	0	0
taxa_0012	0	0	0	0	0	0	0	0	0	0	0	0	0	0.006641399	0	0	0	0	0	0	0	0	0	0	0	0	0	0	0	0	0	0	0	0	0	0	0	0	0	0	0	0	0	0	0	0	0	0	0
taxa_0013	0.063223667	0	0	0	0	0	0	0	0	0	0	0	0.335585373	0	0.010172046	0	0	0	0	0	0	0.065763964	0	0	0	0	0	0	0	0	0	0	0	0	0	0	0	0	0	0	0	0	0	0	0	0	0	0	0
taxa_0014	0	0	0	0	0	0	0	0	0	0	0	0.335585373	0	0	0	0	0	0	0	0	0	0.095157961	0	0	0	0	0	0	0	0	0	0	0	0	0	0	0	0	0	0	0	0	0	0	0	0	0	0.277994731	0
taxa_0015	0	0	0	0	0.052946734	0	0	0	0	0	0.006641399	0	0	0	0	0	0	0	0	0	0	0	0	0	0	0	0	0	0	0	0	0	0	0	0	0	0	0	0	0	0	0	0	0	0	0	0	0	0
taxa_0016	0	0	0.164562483	0	0	0	0	0	0	0	0	0.010172046	0	0	0	0	0	0	0	0	0	0	0	0	0	0	0	0	0	0	0	0	0	0	0	0	0	0	0	0	0	0	0	0	0	0	0	0	0
taxa_0017	0	0	0	0	0	0	0	0	0	0	0	0	0	0	0	0	0	0	0	0	0	0	0	0	0	0	0	0	0	0	0	0	0	0	0	0	0	0	0	0	0	0	0	0	0	0	0	0	0
taxa_0018	0	0	0	0	0	0	0	0	0	0	0	0	0	0	0	0	0	0	0	0	0	0	0	0	0	0	0.2708226	0	0	0	0	0	0.050605768	0	0	0	0	0	0.216632873	0	0	0.093410755	0	0.114767178	0	0	0	0	0
taxa_0019	0	0	0	0	0	0	0	0	0	0	0	0	0	0	0	0	0	0	0	0	0	0	0	0	0	0	0	0	0	0	0	0	0	0	0	0	0	0	0	0	0	0	0	0	0	0.082449057	0	0	0
taxa_0020	0	0	0	0	0	0	0	0	0	0.298411746	0	0	0	0	0	0	0	0	0	0	0	0	0	0	0	0	0	0	0	0	0	0	0	0	0	0	0	0	0	0	0.159184475	0	0	0	0	0	0	0	0
taxa_0021	0	0	0	0	0	0	0	0	0	0	0	0	0	0	0	0	0	0	0	0	0	0	0	0	0	0	0	0	0	0	0	0	0	0	0	0	0	0	0	0	0	0	0	0	0	0	0	0	0
taxa_0022	0.287649263	0	0	0	0	0	0	0	0	0	0	0	0	0	0	0	0	0	0	0	0	0	0	0	0	0	0	0	0	0	0	0	0	0	0	0	0	0	0	0	0	0	0	0	0	0	0	0	0
taxa_0023	0	0	0	0	0	0	0	0	0	0	0	0.065763964	0.095157961	0	0	0	0	0	0	0	0	0	0	0	0	0	0	0	0	0	0	0	0	0	0	0	0	0	0	0	0	0	0	0	0	0	0	0	0
taxa_0025	0	0	0	0	0	0	0	0	0	0	0	0	0	0	0	0	0	0	0	0	0	0	0	0	0	0	0.023660119	0	0	0	0	0	0	0	0	0	0	0	0	0	0	0	0	0	0	0	0	0	0
taxa_0026	0	0	0	0	0	0	0	0	0	0	0	0	0	0	0	0	0	0	0	0	0	0	0	0	0	0	0	0	0	0	0	0	0	0	0	0	0	0	0	0	0	0	0	0	0	0	0	0	0
taxa_0028	0	0	0	0	0	0	0	0	0	0	0	0	0	0	0	0	0	0	0	0	0	0	0	0	0	0	0	0	0	0	0	0	0	0	0	0	0	0	0	0	0	0	0	0	0	0	0	0	0
taxa_0029	0	0	0	0	0	0	0	0	0	0	0	0	0	0	0	0	0	0	0	0	0	0	0	0	0	0	0	0	0	0	0	0	0	0	0	0	0	0	0	0	0.14586376	0	0	0	0	0	0	0	0
taxa_0031	0	0	0	0	0	0	0	0	0	0	0	0	0	0	0	0	0.2708226	0	0	0	0	0	0.023660119	0	0	0	0	0	0	0	0	0	0	0	0	0	0	0.007506784	0	0	0	0	0	0	0	0	0	0	0.103921373
taxa_0032	0	0	0	0	0	0	0	0	0	0	0	0	0	0	0	0	0	0	0	0	0	0	0	0	0	0	0	0	0	0	0	0.03606274	0	0	0	0.108439909	0	0	0	0	0	0	0	0	0	0	0	0	0
taxa_0033	0	0	0	0	0	0	0	0	0	0	0	0	0	0	0	0	0	0	0	0	0	0	0	0	0	0	0	0	0	0	0.086739532	0	0	0	0	0	0	0	0	0	0	0	0	0	0	0	0	0	0
taxa_0037	0	0	0	0	0	0	0	0	0	0	0	0	0	0	0	0	0	0	0	0	0	0	0	0	0	0	0	0	0	0	0	0	0	0	0	0	0	0.048653353	0	0	0	0	0	0	0.01498616	0	0	0	0
taxa_0039	0	0	0	0	0	0	0	0	0	0	0	0	0	0	0	0	0	0	0	0	0	0	0	0	0	0	0	0	0.086739532	0	0	0	0	0	0	0	0	0	0.354606829	0	0	0.113391697	0	0	0.054220566	0	0.030792079	0	0
taxa_0040	0	0	0	0	0	0	0	0	0	0	0	0	0	0	0	0	0	0	0	0	0	0	0	0	0	0	0	0.03606274	0	0	0	0	0	0	0	0	0	0	0	0	0	0	0	0	0	0	0	0	0
taxa_0041	0	0	0	0	0	0	0	0	0	0	0	0	0	0	0	0	0.050605768	0	0	0	0	0	0	0	0	0	0	0	0	0	0	0	0	0.149292076	0	0	0	0	0	0	0	0	0	0.254747536	0	0	0	0	0
taxa_0047	0	0	0	0	0	0	0	0	0	0	0	0	0	0	0	0	0	0	0	0	0	0	0	0	0	0	0	0	0	0	0	0	0.149292076	0	0	0	0	0	0.29121718	0	0	0	0	0	0	0	0	0	0
taxa_0049	0.127427317	0	0	0	0	0	0	0	0	0	0	0	0	0	0	0	0	0	0	0	0	0	0	0	0	0	0	0	0	0	0	0	0	0	0	0	0	0	0	0	0	0	0	0	0	0	0	0	0
taxa_0050	0	0	0	0	0	0	0	0	0	0	0	0	0	0	0	0	0	0	0	0	0	0	0	0	0	0	0	0.108439909	0	0	0	0	0	0	0	0	0	0	0	0	0	0	0	0	0	0	0	0	0
taxa_0051	0	0	0	0	0	0	0	0	0	0	0	0	0	0	0	0	0	0	0	0	0	0	0	0	0	0	0	0	0	0	0	0	0	0	0	0	0	0	0	0	0	0	0	0	0	0	0	0	0
taxa_0052	0	0	0	0	0	0	0	0	0	0	0	0	0	0	0	0	0	0	0	0	0	0	0	0	0	0	0.007506784	0	0	0.048653353	0	0	0	0	0	0	0	0	0.364422038	0	0	0	0	0	0	0	0	0	0
taxa_0053	0	0	0	0	0	0	0	0	-0.030713362	0	0	0	0	0	0	0	0.216632873	0	0	0	0	0	0	0	0	0	0	0	0	0	0.354606829	0	0	0.29121718	0	0	0	0.364422038	0	0	0	0.270212309	0	0	0.043188554	0	0.313956987	0	0
taxa_0054	0	0	0	0	0	0	0	0	0	0	0	0	0	0	0	0	0	0	0	0	0	0	0	0	0	0	0	0	0	0	0	0	0	0	0	0	0	0	0	0	0	0	0	0	0	0	0	0	0
taxa_0055	0	0	0	0	0	0	0	0	0	0	0	0	0	0	0	0	0	0	0.159184475	0	0	0	0	0	0	0.14586376	0	0	0	0	0	0	0	0	0	0	0	0	0	0	0	0	0	0	0	0.10182244	0	0	0
taxa_0058	0	0	0	0	0	0	0	0	0	0	0	0	0	0	0	0	0.093410755	0	0	0	0	0	0	0	0	0	0	0	0	0	0.113391697	0	0	0	0	0	0	0	0.270212309	0	0	0	0	0	0.105171005	0	0	0	0
taxa_0059	0	0	0	0	0	0	0	0	0	0	0	0	0	0	0	0	0	0	0	0	0	0	0	0	0	0	0	0	0	0	0	0	0	0	0	0	0	0	0	0	0	0	0	0	0	0	0	0	0
taxa_0060	0	0	0	0	0	0	0	0	0	0	0	0	0	0	0	0	0.114767178	0	0	0	0	0	0	0	0	0	0	0	0	0	0	0	0.254747536	0	0	0	0	0	0	0	0	0	0	0	0	0	0	0	0
taxa_0062	0	0	0	0	0	0	0	0	0	0	0	0	0	0	0	0	0	0	0	0	0	0	0	0	0	0	0	0	0	0.01498616	0.054220566	0	0	0	0	0	0	0	0.043188554	0	0	0.105171005	0	0	0	0	0	0	0
taxa_0063	0	0	0	0	0	0	0	0	0	0	0	0	0	0	0	0	0	0.082449057	0	0	0	0	0	0	0	0	0	0	0	0	0	0	0	0	0	0	0	0	0	0	0.10182244	0	0	0	0	0	0	0	0
taxa_0064	0	0	0	0	0	0	0	0	0	0	0	0	0	0	0	0	0	0	0	0	0	0	0	0	0	0	0	0	0	0	0.030792079	0	0	0	0	0	0	0	0.313956987	0	0	0	0	0	0	0	0	0	0
taxa_0066	0	0	0	0	0	0	0	0	0	0	0	0	0.277994731	0	0	0	0	0	0	0	0	0	0	0	0	0	0	0	0	0	0	0	0	0	0	0	0	0	0	0	0	0	0	0	0	0	0	0	0
taxa_0067	0	0	0	0	0	0	0	0	0	0	0	0	0	0	0	0	0	0	0	0	0	0	0	0	0	0	0.103921373	0	0	0	0	0	0	0	0	0	0	0	0	0	0	0	0	0	0	0	0	0	0
taxa_0070	0	0	0	0	0	0	0	0	0	0	0	0	0	0	0	0	0	0	0	0	0	0	0	0	0	0	0	0	0	0	0	0	0.098582196	0	0	0	0	0	0	0	0	0	0	0	0	0	0	0	0
taxa_0072	0	0	0	0	0	0	0	0	0.014131558	0	0	0	0	0	0	0	0	0	0	0	0	0	0	0	0	0	0	0	0	0	0	0	0	0	0	0	0	0	-0.006428589	0	0	0	0	0	0	0	0	0	0
taxa_0073	0	0	0	0	0	0	0	0	0	0	0	0	0	0	0	0	0	0	0.008632181	0	0	0	0	0	0	0.271248529	0	0	0	0	0	0	0	0	0	0	0	0	0	0	0.455338217	0	0	0	0	0.073786934	0	0	0
taxa_0074	0	0	0	0	0	0	0	0	0	0	0	0	0	0	0	0	0	0	0	0	0	0	0	0	0	0	0	0	0	0	0	0	0	0.11447556	0	0	0	0	0	0	0	0	0	0	0	0	0.005856043	0	0
taxa_0077	0	0	0	0	0	0	0	0	0	0	0	0	0	0	0	0	0	0	0	0	0	0	0	0	0	0	0	0	0	0	0	0	0	0	0	0	0	0	0	0	0	0	0	0	0	0	0	0	0
taxa_0078	0	0	0	0	0	0	0	0	0	0	0	0	0	0	0	0	0	0	0	0	0	0	0	0	0	0	0	0	0	0	0	0	0	0	0	0	0	0	0	0	0	0	0	0	0	0	0	0	0
taxa_0082	0	0	0	0	0	0	0	0	0	0	0	0	0	0	0	0	0	0	0	0	0	0	0	0	0	0	0	0	0	0	0	0	0	0.354505284	0	0	0	0	0	0	0	0	0	0	0	0	0	0	0
taxa_0084	0	0	0	0	0	0	0	0	0	0	0	0	0	0	0	0	0	0	0	0	0	0	0	0	0	0	0	0	0	0	0	0	0	0	0	0	0.095751407	0	0	0	0	0	0	0	0	0	0	0	0
taxa_0085	0	0	0	0	0	0	0	0	0	0	0	0	0	0	0	0	0	0	0	0	0	0	0	0	0	0	0	0	0	0	0	0	0	0	0	0	0	0	-0.005913565	0	0	0	0	0	0	0	0	0	0
taxa_0086	0	0	0	0	0	0	0	0	0	0	0	0	0	0	0	0	0	0	0	0	0	0	0	0	0	0	0	0	0	0.231872933	0	0	0	0.065635533	0	0	0	0	0	0	0	0	0	0	0	0	0	0	0
taxa_0087	0	0	0	0	0	0	0	0	0.120392031	0	0	0	0	0.066432735	0	0	0	0	0	0	0	0	0	0	0	0	0	0	0	0	0	0	0	0	0	0	0	0	0	0	0	0	0	0	0	0	0	0	0
taxa_0088	0	0	0	0	0	0	0	0	0	0	0	0	0	0	0	0	0	0	0	0	0	0	0	0	0	0	0	0	0	0.04819757	0	0	0	0	0	0	0	0	0	0	0	0	0	0	0	0	0	0	0
taxa_0089	0	0	0	0	0	0	0	0	0	0	0	0	0.131093822	0	0	0	0	0	0.019337883	0	0	0	0	0	0	0	0	0	0	0	0	0	0	0	0.09725763	0	0	0	0	0	0.212403648	0	0	0	0	0.081074562	0	0	0
taxa_0092	0.049232447	0	0	0	0	0	0	0	0	0	0	0	0	0	0	0	0	0.251875208	0	0	0	0	0	0	0	0	0	0	0	0	0	0	0	0	0.089177571	0	0	0	0	0	0	0	0	0	0	0	0	0	0
taxa_0095	0.008945678	0	0	0	0	0	0	0	0	0	0	0	0	0	0	0	0	0.212341775	0	0	0	0	0	0	0	0.175208805	0	0	0	0	0	0	0	0	0	0	0	0	0	0	0	0	0	0	0	0.077447366	0	0	0
taxa_0096	0	0	0	0	0	0	0	0	0	0	0	0	0	0	0	0	0.032736531	0	0	0	0	0	0	0	0	0	0.007437936	0	0	0	0	0	0.006255766	0	0	0	0	0	0	0	0	0	0	0	0	0	0	0	0
taxa_0098	0	0	0	0	0	0	0	0	0	0	0	0	0	0	0	0	0	0	0	0	0	0	0	0	0	0	0	0	0	0	0	0	0	0	0	0	0	0	0	0	0	0	0.074908647	0	0	0	0	0	0
taxa_0100	0	0	0	0	0	0	0	0	0	0	0	0	0	0	0	0	0	0	0	0	0	0	0	0	0	0	0	0	0	0	0	0	0	0.155467314	0	0	0	0	0.003549307	0	0	0	0	0	0	0	0	0	0
taxa_0105	0	0	0	0	0	0	0	0	0	0	0	0	0	0	0	0	0	0	0	0	0	0	0	0	0	0	0	0	0.047924624	0	0	0	0	0	0	0	0	0	0	0	0	0	0	0	0	0	0	0	0
taxa_0106	0	0	0	0	0	0	0	0	0	0	0	0	0	0	0	0	0	0	0	0	0	0	0	0	0	0	0	0	0	0	0	0	0	0	0	0	0	0	-0.005326081	0	0	0	0	0	0	0	0	0	0
taxa_0108	0	0	0	0	0	0	0	0	0	0	0	0	0	0	0	0	0	0	0	0	0	0	0	0	0	0	0	0	0	0	0	0	0	0	0	0	0	0	0	0	0	0	0	0	0	0	0	0	0
taxa_0110	0	0	0	0	0	0	0	0	0.052519498	0	0	0	0	0	0	0.002897806	0	0	0	0	0	0	0	0	0	0	0	0	0	0	0	0	0	0	0	0	0	0	-0.001809483	0	0	0	0	0	0	0	0	0	0
taxa_0112	0	0	0	0	0	0	0	0	0	0	0	0	0	0	0	0	0	0	0	0	0	0	0	0	0	0	0	0	0.02933747	0	0	0	0	0	0	0	0	0	0	0	0	0	0	0	0	0	0	0	0
taxa_0114	0	0	0	0	0	0	0	0	0	0	0	0	0	0	0	0	0	0	0	0	0	0	0	0	0	0	0	0	0	0.052211917	0	0	0	0	0	0	0	0	0	0	0	0	0	0	0	0	0	0	0
taxa_0116	0	0	0	0	0	0	0	0	0	0	0	0	0	0	0	0	0	0	0	0	0	0	0	0	0	0	0	0	0	0	0	0	0	0.021622096	0	0	0	0	0.141904101	0	0	0	0	0	0	0	0.03812103	0	0
taxa_0118	0	0	0	0	0	0	0	0	0	0	0	0	0	0	0	0	0	0	0	0	0	0	0	0	0.09320139	0	0	0	0.089965984	0	0	0	0	0	0	0	0	0	0	0	0	0	0	0	0	0	0	0	0
taxa_0120	0	0	0	0	0	0	0	0	0	0	0	0	0	0	0	0	0	0	0	0	0	0	0	0	0	0	0	0	0	0	0	0	0	0	0	0	0	0	0	0	0	0	0	0	0	0	0	0	0
taxa_0121	0	0	0	0	0	0	0	0	0	0	0	0	0	0	0	0	0	0	0	0	0	0	0	0	0	0	0	0	0	0	0	0	0	0	0	0	0	0	0	0	0	0	0	0	0	0	0	0	0
taxa_0123	0	0	0	0	0	0	0	0	0	0	0	0	0	0	0	0	0	0	0	0	0	0	0	0	0	0	0	0	0	0	0	0	0	0	0	0	0	0	-0.038236929	0	0	0	0	0	0	0	0	0	0
taxa_0124	0	0.248742062	0	0	0	0	0	0	0	0	0	0	0	0	0	0	0	0	0	0	0	0	0	0	0	0	0	0	0	0	0	0	0	0	0	0	0	0	0	0	0	0	0	0	0	0	0	0	0
taxa_0125	0	0	0	0	0	0	0	0	0	0	0	0	0	0	0	0	0	0	0	0	0	0	0	0	0	0	0	0	0	0	0	0	0.061842869	0	0	0.219430571	0	0	0	0	0	0.047118826	0	0	0	0	0	0	0
taxa_0131	0	0	0	0	0	0	0	0	0	0	0	0	0	0	0	0	0	0	0	0	0	0	0	0	0.133174876	0	0	0	0	0	0	0	0	0	0	0	0	0	0	0	0	0	0	0	0	0	0	0	0
taxa_0134	0	0	0	0	0	0	0	0	0	0	0	0	0	0	0	0	0	0	0	0	0	0	0	0	0	0	0	0	0	0	0	0	0	0.008386439	0	0	0	0	0	0	0	0	0	0	0	0	0	0	0
taxa_0137	0	0	0	0	0	0	0	0	0	0	0	0	0.107511968	0	0	0	0	0	0	0	0	0	0	0	0	0	0	0	0	0	0	0	0	0	0	0	0	0	0	0	0	0	0	0	0	0	0	0.082411166	0
taxa_0142	0	0	0	0	0	0	0	0	0	0	0	0	0	0	0	0	0	0	0	0	0	0	0	0	0	0	0	0	0	0	0	0	0	0	0	0	0	0	0	0	0	0	0	0	0	0	0	0	0
taxa_0143	0	0	0	0	0	0	0	0	0	0	0	0	0	0	0	0	0	0	0	0	0	0	0	0	0	0	0	0	0	0	0	0	0	0	0	0	0	0	0	0	0	0	0	0	0	0	0	0	0
taxa_0144	0	0	0	0	0	0	0	0	0	0	0	0	0	0	0	0	0	0	0	0	0	0	0	0	0	0	0	0	0	0	0	0	0	0	0	0	0	0	-0.077602557	0	0	0	0	0	0	0	0	0	0
taxa_0153	0	0	0	0	0	0	0	0	0	0	0	0	0	0	0	0	0	0	0	0	0	0	0	0	0.029519755	0	0	0	0	0	0	0	0	0	0	0.1064381	0	0	0	0	0	0	0	0	0	0	0	0	0
taxa_0154	0	0	0	0	0	0	0	0	0	0	0	0	0	0	0	0	0	0	0	0	0	0	0	0	0	0	0	0	0	0	0	0	0	0	0	0	0	0	0	0	0	0	0	0	0	0	0	0	0
taxa_0155	0	0	0	0	0	0	0	0	0	0	0	0	0	0	0	0	0	0	0	0	0	0	0	0	0	0	0	0	0	0	0	0.157047552	0	0	0	0	0	0	0	0	0	0	0	0	0	0	0	0	0
taxa_0165	0	0	0	0	0	0	0	0	0	0	0	0	0	0	0	0	0	0	0	0	0	0	0	0	0	0	0	0	0	0	0	0	0	0	0	0	0	0	0	0	0	0	0.087226341	0	0	0	0	0	0
taxa_0166	0	0	0	0	0	0	0	0	0	0	0	0	0	0	0	0	0	0	0	0	0	0	0	0	0	0	0	0	0	0	0	0	0	0	0	0	0	0	0	0	0	0	0	0	0	0	0	0	0
taxa_0167	0	0	0	0	0	0	0	0	0	0	0	0	0	0	0	0	0	0	0	0	0	0	0	0	0	0	0	0	0	0	0	0	0	0	0	0	0	0	0	0	0	0	0	0	0	0	0	0	0
taxa_0168	0	0	0	0	0	0	0	0	0	0	0	0	0	0	0	0	0	0	0	0	0	0	0	0	0	0	0	0	0	0	0	0	0	0	0	0	0	0	-0.042943586	0	0	0	0	0	0	0	0	0	0
taxa_0173	0	0	0	0	0	0	0	0	0	0	0	0	0	0	0	0	0	0	0	0	0	0	0	0	0	0	0	0	0	0	0	0	0.078079534	0	0	0	0	0	0	0	0	0	0	0	0	0	0	0	0
taxa_0175	0	0	0	0	0	0	0	0	0	0	0	0	0	0	0	0	0	0	0	0	0	0	0	0	0	0	0	0	0	0	0	0	0	0	0	0	0	0	0	0	0	0	0	0	0	0	0	0	0
taxa_0185	0	0	0	0	0	0	0	0	0	0	0	0	0	0	0	0	0	0	0	0	0	0	0	0	0	0	0	0	0	0	0	0	0	0	0	0	0	0	0	0	0	0	0	0	0	0	0	0	0
taxa_0196	0	0	0	0	0	0	0	0	0	0	0	0	0	0	0	0	0	0	0	0	0	0	0	0	0	0	0	0	0	0	0	0	0	0	0	0	0	0	0	0	0	0	0.186266125	0	0	0	0	0	0
taxa_0199	0	0	0	0	0	0	0	0	0	0	0	0	0	0	0	0	0	0	0	0	0	0	0	0	0	0	0	0	0	0	0	0	0	0	0	0	0	0	0	0	0	0	0	0	0	0	0	0	0
taxa_0209	0	0	0	0	0	0	0	0	0	0	0	0	0	0	0	0	0	0	0	0	0	0	0	0	0.008339872	0	0	0	0	0	0	0	0	0	0	0	0	0	0	0	0	0	0	0	0	0	0	0	0
taxa_0214	0	0	0	0	0	0	0	0	0	0	0	0	0	0	0	0	0	0	0	0	0	0	0	0	0	0	0	0	0	0	0	0	0.038946819	0	0	0	0	0	0	0	0	0	0	0	0	0	0	0	0
taxa_0224	0	0	0	0	0	0	0	0	0	0	0	0	0	0	0	0	0	0	0	0	0	0	0	0	0	0	0	0	0	0	0	0	0	0	0	0	0	0	0	0	0	0	0	0	0	0	0	0	0
taxa_0231	0	0	0	0	0	0	0	0	0	0	0	0	0	0	0	0	0	0	0	0	0	0	0	0	0	0	0	0	0	0	0	0	0	0	0	0	0	-0.011291527	0	0	0	0	0	0	0	0	0	0	0
taxa_0255	0	0	0	0	0	0	0	0	0	0	0	0	0	0	0	0	0	0	0	0	0	0	0	0	0	0	0	0	0	0	0	0	0	0	0	0	0	0	0	0	0	0	0	0	0	0	0	0	0
[truncated: 54 more columns]
